# Supplementary material for: TUG protein acts through a disordered region to organize the early secretory pathway
Source: Nat Commun. 2025 Jul 1;16:5518. doi: 10.1038/s41467-025-60691-8 (PMC12218103; doi:10.1038/s41467-025-60691-8)
Supplement: Supplementary file 3 — Supplementary Data 1 [file 41467_2025_60691_MOESM3_ESM.xlsx]

## Sheet: 2431006_Secreted MEF_DB souris+
											Groups	T KO	T KO	T KO	T KO	WT	WT	WT	WT
PG.ProteinAccessions	PG.Genes	PG.MolecularWeight	PG.NrOfModifiedSequencesIdentified (Experiment-wide)	PG.Organisms	PG.Completeness	PG.ProteinDescriptions	PG.Pvalue	p-value	q-value	Fold change	Ids	[1] 2431006_Souris_Secreted_T KO_1_S1-C9_1_14377.d.PG.Quantity	[2] 2431006_Souris_Secreted_T KO_2_S1-C10_1_14378.d.PG.Quantity	[3] 2431006_Souris_Secreted_T KO_3_S1-C11_1_14379.d.PG.Quantity	[4] 2431006_Souris_Secreted_T KO_4_S1-C12_1_14380.d.PG.Quantity	[5] 2431006_Souris_Secreted_WT_1_S1-C4_1_14372.d.PG.Quantity	[6] 2431006_Souris_Secreted_WT_2_S1-C5_1_14373.d.PG.Quantity	[7] 2431006_Souris_Secreted_WT_3_S1-C6_1_14374.d.PG.Quantity	[8] 2431006_Souris_Secreted_WT_4_S1-C7_1_14375.d.PG.Quantity
Q8BX35	Eda2r	33066.3	2	Mus musculus	50	Tumor necrosis factor receptor superfamily member 27	0.000102604	4.52629e-10	9.49998e-08	419.898		0	0	0	0	347.095	476.094	384.922	488.722
Q9ER58	Spock2	46863.1	16	Mus musculus	62.5	Testican-2	1.47e-05	0.000130155	0.000842368	379.878		0	15.0257	0	0	632.44	866.093	619.117	922.69
Q9WUZ6	Ccl17	10466.6	1	Mus musculus	50	C-C motif chemokine 17	0.00121396	3.06296e-07	1.17537e-05	342.096		0	0	0	0	503.648	465.878	330.258	176.741
Q09163	Dlk1	41320.3	1	Mus musculus	50	Protein delta homolog 1	2.46e-06	3.53629e-07	1.29744e-05	321.013		0	0	0	0	190.066	344.207	270.428	600.225
Q8K262	Plac9	11274.7	2	Mus musculus	50	Placenta-specific protein 9	4.45e-07	6.26027e-08	3.07241e-06	306.498		0	0	0	0	203.742	429.972	253.295	397.708
P97953	Vegfc	46471.1	1	Mus musculus	50	Vascular endothelial growth factor C	0.00142059	3.33618e-07	1.2478e-05	296.464		0	0	0	0	185.584	500.95	214.983	386.499
Q3UTJ2	Sorbs2	132349	1	Mus musculus	50	Sorbin and SH3 domain-containing protein 2	0.00698527	1.22028e-09	1.64695e-07	272.72		0	0	0	0	302.496	208.745	308.806	283.691
Q6PHU5	Sort1	91200	1	Mus musculus	50	Sortilin	0.000559977	4.2784e-11	1.79645e-08	223.222		0	0	0	0	200.567	229.788	252.972	212.957
P20722	Bmp6	56431.7	1	Mus musculus	50	Bone morphogenetic protein 6	0.000245494	2.32716e-08	1.41844e-06	203.262		0	0	0	0	238.732	258.189	137.04	202.081
Q9D8T2	Gsdmd	53238	14	Mus musculus	50	Gasdermin-D	1.8e-05	1.02509e-08	7.59573e-07	190.085		0	0	0	0	183.119	198.864	254.155	141.058
B5TVM2	Ildr2	73235.4	4	Mus musculus	50	Immunoglobulin-like domain-containing receptor 2	0.000300696	5.48672e-09	4.41156e-07	189.369		0	0	0	0	178.983	223.545	142.327	225.823
Q9JI33	Ntn4	69866.9	6	Mus musculus	62.5	Netrin-4	0.000202377	0.00378349	0.00977961	162.428		82.1165	0	0	0	627.155	619.402	336.499	437.266
Q66PY1	Scube3	108984	12	Mus musculus	62.5	Signal peptide, CUB and EGF-like domain-containing protein 3	5.3e-06	0.00347892	0.00915552	155.43		0	0	74.4014	0	362.084	629.991	443.115	429.591
Q9Z0E2	Chrd	101513	6	Mus musculus	50	Chordin	2.13e-05	1.74564e-08	1.12459e-06	141.899		0	0	0	0	145.1	190.911	103.46	141.464
P55292	Dsc2	99961.4	5	Mus musculus	62.5	Desmocollin-2	2.35e-07	0.00500667	0.0122779	141.492		0	0	0	97.6051	432.64	495.376	366.331	498.269
Q2TBA3	Malt1	93216.1	1	Mus musculus	62.5	Mucosa-associated lymphoid tissue lymphoma translocation protein 1 homolog	0.00975374	0.000695082	0.00266672	103.305		17.7703	0	0	0	225.63	273.107	191.624	171.396
Q5SWZ9	Pld6	25041.1	1	Mus musculus	50	Mitochondrial cardiolipin hydrolase	0.000216668	2.94051e-08	1.70957e-06	100.595		0	0	0	0	108.97	137.327	90.043	75.9967
Q7TNG5	Eml2	70733.7	2	Mus musculus	50	Echinoderm microtubule-associated protein-like 2	0.000269103	2.77318e-12	3.49328e-09	93.7055		0	0	0	0	93.7767	86.9224	98.0235	96.4948
Q64739	Col11a2	171535	1	Mus musculus	75	Collagen alpha-2(XI) chain	0.00214918	0.00904158	0.0194801	90.9875		0	72.0766	0	46.9594	479.81	965.531	553.25	905.08
Q2HJ74;Q9D964	GATM;Gatm	48357.36;48297.22	3	Bos taurus;Mus musculus	62.5	Glycine amidinotransferase, mitochondrial;Glycine amidinotransferase, mitochondrial	0.00140745	0.00339643	0.00898816	65.8204		0	0	35.394	0	154.075	195.093	136.92	161.41
Q8BLU0	Flrt2	73947.9	8	Mus musculus	62.5	Leucine-rich repeat transmembrane protein FLRT2	4.1e-06	0.00900006	0.0194128	54.8398		0	0	0	66.2999	185.109	127.242	130.288	195.405
Q9R0R4	Apln	8658.34	1	Mus musculus	62.5	Apelin	0.00541036	0.0037112	0.00961909	51.7129		0	0	0	28.4441	99.6685	131.469	79.8468	194.424
Q80UB0	N/A	38090.3	4	Mus musculus	75	Testin-2	0.000427088	0.00490609	0.0120861	51.5627		25.0438	20.1391	0	0	300.379	315.678	207.517	181.181
Q6PGN1	Erfe	36264.6	11	Mus musculus	75	Erythroferrone	8.25e-06	0.0300536	0.0515302	48.8696		140.468	89.0479	0	0	383.346	686.838	386.561	700.957
P23927	Cryab	20068.8	6	Mus musculus	75	Alpha-crystallin B chain	0.000409454	0.00727624	0.0164259	46.8342		22.0686	0	32.2149	0	279.849	228.893	345.67	154.478
Q924W5	Smc6	127198	1	Mus musculus	62.5	Structural maintenance of chromosomes protein 6	0.00470995	0.002758	0.0075728	45.203		0	0	0	22.5383	89.5266	99.7084	113.216	93.11
Q9R100	Cdh17	91645.4	1	Mus musculus	62.5	Cadherin-17	0.00104555	0.00724239	0.0163592	43.1318		36.0501	0	0	0	95.8067	134.629	48.6569	198.799
Q9JJN1	Fgf21	23237.3	4	Mus musculus	62.5	Fibroblast growth factor 21	0.00145419	0.00318147	0.00851472	41.7028		0	0	22.7913	0	90.8367	110.26	72.1445	95.4002
Q09143	Slc7a1	67092	1	Mus musculus	62.5	High affinity cationic amino acid transporter 1	0.000136625	0.00675783	0.0155002	40.5334		37.1351	0	0	0	83.7467	148.83	78.4843	102.47
Q8BM88	Ctso	34723.4	1	Mus musculus	37.5	Cathepsin O	0.00157074	0.0241838	0.0432926	40.4296		0	0	0	0	0	139.538	114.942	166.581
P12399	Ctla2a	15883	19	Mus musculus	100	Protein CTLA-2-alpha	5.32e-05	9.74828e-06	0.000169764	38.6799		38.8899	29.1618	95.7711	50.6431	2154.14	2112.53	1471.27	1838.99
Q05306	Col10a1	66775.5	3	Mus musculus	62.5	Collagen alpha-1(X) chain	7.58e-05	0.00858334	0.0186846	37.4841		43.108	0	0	0	83.255	118.686	99.3931	86.6522
P29268	Ccn2	37824.1	17	Mus musculus	100	CCN family member 2	1.25e-08	5.56896e-05	0.000473989	26.6905		283.142	69.5745	227.692	173.544	5976.79	4442.97	3654.55	4070.66
P21981	Tgm2	77061	19	Mus musculus	87.5	Protein-glutamine gamma-glutamyltransferase 2	2.43e-08	0.0242992	0.0434374	25.1027		58.7559	71.1489	0	90.9502	647.761	667.041	714.667	488.917
Q61599	Arhgdib	22850.9	8	Mus musculus	100	Rho GDP-dissociation inhibitor 2	4.75e-05	9.36286e-08	4.16262e-06	23.8219		56.4253	60.6774	82.6592	68.4307	1741.78	1693.66	1621.16	1304.07
Q8VCI0	Plbd1	62998.4	2	Mus musculus	62.5	Phospholipase B-like 1	0.000555433	0.0111372	0.0232657	23.3836		0	0	26.3008	0	55.8194	22.2095	83.5261	75.9403
Q64291	Krt12	52464.3	2	Mus musculus	75	Keratin, type I cytoskeletal 12	0.00185614	0.0964134	0.13801	23.1408		0	93.7842	479.343	0	182.512	390.867	414.853	435.586
O88792	F11r	32423.7	3	Mus musculus	87.5	Junctional adhesion molecule A	0.000428383	0.0250295	0.0443859	22.1354		0	58.6638	60.7375	72.0448	595.864	542.352	377.487	505.184
P18406	Ccn1	41709	26	Mus musculus	100	CCN family member 1	1e-08	1.76318e-05	0.00023712	21.6664		993.322	384.376	756.274	850.948	17081.3	14424.2	10742.5	20457.7
P47934	Crat	70839.7	1	Mus musculus	62.5	Carnitine O-acetyltransferase	0.00467922	0.0428605	0.0695448	21.4328		0	58.0142	0	0	381.866	44.9624	25.5542	27.9015
Q9DCT8	Crip2	22727	3	Mus musculus	75	Cysteine-rich protein 2	0.000220164	0.0559431	0.0867141	20.0459		0	106.351	0	56.659	125.876	191.855	196.145	205.411
Q62267	Sprr1b	16636.4	1	Mus musculus	75	Cornifin-B	3.63e-06	0.0721891	0.108212	20.0307		0	0	174.669	52.2969	111	118.022	382.63	293.366
Q8BGT1	Flrt3	72878.5	2	Mus musculus	75	Leucine-rich repeat transmembrane protein FLRT3	3.12e-07	0.0236227	0.042449	19.5018		37.423	0	23.6645	0	115.945	94.3271	96.4465	121.438
Q8R242	Ctbs	41295.1	18	Mus musculus	100	Di-N-acetylchitobiase	2.22e-06	7.63394e-07	2.38419e-05	18.9012		103.697	95.1236	120.964	113.758	1774.26	2266.1	1549.45	2780.83
Q64008	Rab34	29100.6	1	Mus musculus	62.5	Ras-related protein Rab-34	0.00797524	0.0887839	0.128994	17.652		0	274.297	0	0	50.3451	79.6779	58.7165	113.069
P70275	Sema3e	89543.2	26	Mus musculus	100	Semaphorin-3E	7.66e-07	3.73927e-06	8.64176e-05	16.9896		164.84	97.8251	135.499	167.514	2282.8	2652.45	1681.07	2995.91
P47879	Igfbp4	27806.9	7	Mus musculus	100	Insulin-like growth factor-binding protein 4	6.4e-06	1.58031e-05	0.000220369	15.686		173.942	117.633	93.3218	168.436	1591.78	2262.02	1684.66	3209.99
P20826	Kitlg	30645.3	1	Mus musculus	100	Kit ligand	9.51e-05	0.000364856	0.0016794	15.6676		7.42722	2.76615	10.0332	12.6201	87.9651	155.014	75.4663	152.33
Q61805	Lbp	53055.5	16	Mus musculus	100	Lipopolysaccharide-binding protein	0.000112011	2.38036e-05	0.000285518	15.6404		176.456	244.635	316.458	328.271	3425.78	4285.9	2761.8	6617.59
O35640	Anxa8	36724.1	12	Mus musculus	100	Annexin A8	2.82e-05	7.71164e-06	0.000143558	15.4196		45.7372	26.4181	49.1014	51.3306	634.121	753.834	770.883	467.194
Q17QL1;Q9CRC9	GNPDA2;Gnpda2	31164.75;31083.69	3	Bos taurus;Mus musculus	87.5	Glucosamine-6-phosphate isomerase 2	9.8e-08	0.039727	0.0651034	15.2682		61.9961	72.1592	0	54.6827	324.14	372.487	430.507	255.76
Q99JR5	Tinagl1	52664.5	32	Mus musculus	100	Tubulointerstitial nephritis antigen-like	8.51e-07	3.73373e-06	8.64176e-05	14.3787		329.45	330.259	261.426	359.467	4208.79	5812.81	3084.16	5792.32
Q9Z0L8	Ggh	35469.5	12	Mus musculus	100	Gamma-glutamyl hydrolase	2.19e-05	4.23722e-06	9.56085e-05	13.8707		155.352	110.583	102.69	125.114	1443.63	1991.21	1242.03	2288.39
Q61468	Msln	69423.3	33	Mus musculus	100	Mesothelin	7.03e-12	8.15026e-06	0.000150979	13.2813		293.643	516.664	514.172	582.573	5554.2	7695.15	4875.53	6785.62
O35134	Polr1a	194110	2	Mus musculus	100	DNA-directed RNA polymerase I subunit RPA1	6.4e-05	7.20393e-05	0.000562294	13.1421		138.405	249.758	316.488	429.578	3171.08	4085.33	2550.04	4243.74
Q8K007	Sulf1	100923	12	Mus musculus	87.5	Extracellular sulfatase Sulf-1	5.95e-07	0.108038	0.151683	12.7158		386.161	0	162.511	123.177	627.077	809.435	530.485	750.564
Q04447;Q5EA61	Ckb;CKB	42713.26;42719.39	2	Mus musculus;Bos taurus	87.5	Creatine kinase B-type	7.03e-05	0.0795351	0.117729	11.9522		123.528	58.709	146.575	0	360.82	324.048	378.054	490.755
Q00780	Col8a1	73606.5	24	Mus musculus	100	Collagen alpha-1(VIII) chain	3.92e-06	7.78684e-07	2.41201e-05	11.5377		451.767	357.041	449.187	379.26	5554.98	5394.99	3586.84	4529.87
Q09324	Gcnt1	49838.7	15	Mus musculus	100	Beta-1,3-galactosyl-O-glycosyl-glycoprotein beta-1,6-N-acetylglucosaminyltransferase	2.06e-05	3.29802e-06	7.93836e-05	11.2601		69.3067	72.3823	70.2579	69.6528	660.861	860.234	599.664	1157.67
O08665	Sema3a	88813.3	47	Mus musculus	100	Semaphorin-3A	2.32e-09	4.53903e-05	0.000413673	11.0338		1206.05	634.295	1346.47	1516.82	11004.8	14264.7	9270.64	15912
Q06890	Clu	51655.6	11	Mus musculus	100	Clusterin	2.42e-05	3.94613e-07	1.39369e-05	10.5815		52.0708	50.3041	52.7583	50.0139	408.791	563.135	576.653	652.736
Q91ZK0	Tfap2d	49547.8	1	Mus musculus	87.5	Transcription factor AP-2-delta	0.00332005	0.0923797	0.133144	10.5363		0	183.985	70.9967	63.6992	299.533	218.942	282.676	553.156
P28063	Psmb8	30260.2	6	Mus musculus	100	Proteasome subunit beta type-8	0.000132366	0.000628664	0.00248766	10.5313		50.8942	10.2934	20.8242	22.7064	252.51	184.388	185.016	353.712
Q924C6	Loxl4	84778.9	40	Mus musculus	100	Lysyl oxidase homolog 4	1.4e-06	2.54024e-06	6.31551e-05	10.2445		230.853	187.898	205.352	260.137	2097.69	2943.7	1700.24	2430.92
P28654	Dcn	39809	9	Mus musculus	100	Decorin	2.85e-05	0.00160535	0.00502314	9.52024		51.1195	203.271	152.614	168.026	754.025	1405.68	833.28	2478.34
E9Q7X6	Heg1	141899	7	Mus musculus	100	Protein HEG homolog 1	0.000138817	5.94424e-06	0.00012077	9.39704		74.7249	68.6798	75.8599	107.158	598.503	874.763	646.245	961.487
P17183	Eno2	47296.7	1	Mus musculus	87.5	Gamma-enolase	0.00078235	0.0938493	0.135004	9.17924		0	68.7489	82.74	104.428	236.696	209.176	313.748	271.482
O70554;O70555;O70558;O70559;O70562	Sprr2b;Sprr2d;Sprr2g;Sprr2h;Sprr2k	10734.88;9243.05;8295.91;11719.88;7498.95	1	Mus musculus	100	Small proline-rich protein 2B;Small proline-rich protein 2D;Small proline-rich protein 2G;Small proline-rich protein 2H;Small proline-rich protein 2K	0.000620731	0.0858788	0.125303	9.11064		29.0051	40.13	2183.81	102.217	555.478	660.634	1299.66	3753.33
Q61245	Col11a1	181032	56	Mus musculus	100	Collagen alpha-1(XI) chain	3.2e-07	5.49181e-06	0.00011403	9.08263		2659.74	1671.44	1884.51	1764.24	16098.9	23739.5	14769.3	17819.9
Q9DC29	Abcb6	93770.4	1	Mus musculus	100	ATP-binding cassette sub-family B member 6	0.00534808	2.82262e-06	6.88174e-05	8.97813		7718.22	4687.66	6355	5829.43	53507.9	64549.5	44091.3	57186.8
Q60715	P4ha1	60910.1	30	Mus musculus	100	Prolyl 4-hydroxylase subunit alpha-1	2.03e-06	1.12977e-05	0.000180908	8.96762		524.009	316.14	449.307	394.455	3630.44	3524.09	2843.43	5219.38
Q6P5H2	Nes	207124	86	Mus musculus	100	Nestin	9.55e-08	3.76546e-08	2.12383e-06	8.71034		7568.76	7703.9	8105.25	8970.58	67910.4	72983.4	78712.6	62554.3
Q61576	Fkbp10	64697.4	55	Mus musculus	100	Peptidyl-prolyl cis-trans isomerase FKBP10	7.93e-10	7.24158e-06	0.000137517	8.6894		2860.99	1811.96	2016.6	2153.11	16437.4	21924.8	14808	24046.1
Q91V88	Npnt	61490.2	9	Mus musculus	100	Nephronectin	6e-06	1.05167e-05	0.000177422	8.63028		142.178	106.608	78.9334	116.882	1017.23	998.07	692.759	1102.99
Q9Z1M7	Large1	87963.8	3	Mus musculus	87.5	Xylosyl- and glucuronyltransferase LARGE1	0.000233077	0.0673099	0.101624	8.3408		50.5617	26.9278	0	53.4687	114.23	182.055	138.482	122.343
P21956	Mfge8	51240.9	39	Mus musculus	100	Lactadherin	2.18e-07	6.10596e-06	0.000122091	8.05842		1860.29	1201.44	1739.21	1710.88	14265.9	14947.4	9582.29	13725.1
P01900	H2-D1	41110.4	1	Mus musculus	100	H-2 class I histocompatibility antigen, D-D alpha chain	3.33e-05	9.28542e-05	0.0006748	7.97224		59.2559	49.4341	58.6414	61.1635	339.671	537.393	297.984	780.249
Q62266	Sprr1a	15765.2	3	Mus musculus	100	Cornifin-A	0.000903848	0.000415027	0.00185389	7.92019		50.5055	118.397	169.036	88.4128	508.643	776.941	985.733	902.726
Q8R422	Cd109	161659	58	Mus musculus	100	CD109 antigen	3.23e-08	3.30098e-07	1.24744e-05	7.81378		329.367	339.037	328.846	320.677	2420.32	2823.37	2095.14	3066.05
O35103	Omd	49745.2	7	Mus musculus	100	Osteomodulin	3.9e-08	2.78448e-06	6.87749e-05	7.80987		90.4887	100.814	76.5152	94.7359	581.193	849.251	589.87	844.97
Q8K2B0	P3h4	51131.9	11	Mus musculus	100	Endoplasmic reticulum protein SC65	5.35e-09	2.81773e-06	6.88174e-05	7.70865		196.841	127.07	143.236	142.684	1074.38	1218.66	984.231	1400.74
A2A761;A7MBI1	Zfp69;ZFP69	65724.55;60807.62	1	Mus musculus;Bos taurus	87.5	Zinc finger protein 69;Zinc finger protein 69 homolog	0.000321314	0.1412	0.189353	7.69586		96.0406	136.339	129.471	0	295.39	251.995	382.82	208.685
Q9R118	Htra1	51213.9	37	Mus musculus	100	Serine protease HTRA1	1.35e-06	7.66731e-06	0.000143558	7.66562		1084.96	942.282	1245.42	1275.18	7204.34	9755.38	6863.58	11622
Q8BM72	Hspa13	51709.3	17	Mus musculus	100	Heat shock 70 kDa protein 13	1.01e-06	6.48879e-06	0.00012809	7.50191		337.728	218.579	277.73	265.042	1539.8	2398.97	1947.33	2392.62
P23188	Furin	86772.2	9	Mus musculus	100	Furin	3.79e-05	1.79798e-05	0.000237876	7.33965		100.669	70.692	94.2955	106.989	665.866	767.136	467.785	871.947
P19324	Serpinh1	46533.6	49	Mus musculus	100	Serpin H1	9.07e-07	0.000313954	0.00151524	7.33633		4613.22	3809.97	3533.74	2218.34	15374.9	41938.8	30307.7	20423.1
P22777	Serpine1	45170.1	53	Mus musculus	100	Plasminogen activator inhibitor 1	1.25e-07	0.000464833	0.00200985	7.17961		1812.97	626.241	1140.56	1238.54	13083.4	6394.43	5794.78	8790.35
P11087	Col1a1	138032	151	Mus musculus	100	Collagen alpha-1(I) chain	3.95e-09	5.40908e-05	0.000467335	7.17778		64092.5	33713.4	30373.5	38457.9	244068	339547	235288	343591
O88803	Lect2	16404.9	2	Mus musculus	100	Leukocyte cell-derived chemotaxin-2	0.000437647	1.20933e-05	0.000187598	6.92012		42.5006	32.8088	32.2915	42.5112	229.813	242.422	211.916	371.81
Q64299	Ccn3	38927.9	14	Mus musculus	100	CCN family member 3	8.38e-10	1.80658e-05	0.000237876	6.91331		1035.13	1219.07	861.023	819.346	6006.11	6951.23	5155.53	9447.59
P20033	Pdgfa	24130	3	Mus musculus	100	Platelet-derived growth factor subunit A	4.25e-05	9.55028e-06	0.000168977	6.8051		86.63	61.0599	97.8037	98.2054	566.117	692.063	460.527	603.874
Q9WVJ3	Cpq	51813.3	26	Mus musculus	100	Carboxypeptidase Q	2.69e-07	1.38465e-05	0.00020847	6.73491		1218.99	751.648	938.287	908.278	5134.73	7813.51	5330.86	7511.65
Q9D1Q6	Erp44	46853	25	Mus musculus	100	Endoplasmic reticulum resident protein 44	8.97e-07	3.74583e-05	0.000366723	6.72071		410.883	293.951	311.451	275.029	1675.79	3168.51	2360.03	1684.34
Q8C9V1	Tbc1d10c	49929.9	2	Mus musculus	100	Carabin	0.00419067	8.23422e-05	0.000620218	6.63325		2545.12	1277.2	1878.92	1449.34	10891.7	13160	8094.71	14770.7
Q6F3F9	Adgrg6	129721	6	Mus musculus	100	Adhesion G-protein coupled receptor G6	8.35e-05	9.68692e-05	0.000692002	6.50601		70.4061	82.3345	150.522	122.346	620.934	800.065	502.863	765.634
Q9WUU7	Ctsz	33996.2	17	Mus musculus	100	Cathepsin Z	2.56e-07	6.20043e-06	0.000123323	6.47107		951.647	767.819	770.04	781.776	4133.76	6540.03	4525.94	6303.79
O09159	Man2b1	114648	41	Mus musculus	100	Lysosomal alpha-mannosidase	4.42e-07	1.00508e-05	0.000173426	6.3381		351.099	232.064	287.992	316.241	1633.33	2119.27	1494.09	2315.44
P39876	Timp3	24182	2	Mus musculus	87.5	Metalloproteinase inhibitor 3	0.00413795	0.136546	0.184157	6.17559		69.3216	64.031	70.7204	0	115.782	187.292	147.408	142.836
A6QPI6;Q9CPQ3	TOMM22;Tomm22	15292.42;15536.73	2	Bos taurus;Mus musculus	75	Mitochondrial import receptor subunit TOM22 homolog	0.000702716	0.082843	0.12172	6.12145		16.8485	0	0	13.2376	8.95422	25.8616	23.0899	58.5711
P02463	Col4a1	160679	36	Mus musculus	100	Collagen alpha-1(IV) chain	1.05e-08	1.36981e-05	0.00020706	6.11283		8582.97	5539.8	5936.17	7160.43	36124.8	51139.9	33239.7	45954
Q80YX1	Tnc	231807	97	Mus musculus	100	Tenascin	3.44e-08	2.23507e-05	0.000272463	6.05484		1765.23	1113.44	1175.09	1166.12	9411.92	9258.64	6710.9	6189.94
P54818	Galc	77256.5	5	Mus musculus	100	Galactocerebrosidase	0.000200082	1.5525e-05	0.000219868	6.0245		74.8512	67.2219	88.5417	73.7913	374.858	626.103	361.499	510.416
P10107	Anxa1	38734.3	41	Mus musculus	100	Annexin A1	4.2e-07	0.000100372	0.000706342	6.00921		1180.09	685.142	882.648	719.324	5757.24	4732.91	7123.91	3448.4
P35492	Hal	72257.9	2	Mus musculus	87.5	Histidine ammonia-lyase	0.000643895	0.1634	0.213664	6.00467		0	48.6068	150.294	76.313	170.243	135.905	165.586	189.175
P07356	Anxa2	38676.2	29	Mus musculus	100	Annexin A2	2.04e-06	5.86118e-06	0.000119727	5.99887		1516.17	1014.07	1445.23	1120.75	8603.08	8044.27	7532.52	6186.71
Q3UMG5	Lrch2	84988.8	1	Mus musculus	100	Leucine-rich repeat and calponin homology domain-containing protein 2	1.95e-06	0.000203907	0.00113485	5.94697		110.691	61.5767	90.8742	99.4035	338.058	759.222	455.997	658.008
Q08775	Runx2	66204.7	1	Mus musculus	100	Runt-related transcription factor 2	0.0032104	2.90381e-05	0.000318997	5.92084		155.199	143.123	168.366	168.059	708.403	1167.32	733.633	1273.2
Q9EQC7	Fstl3	27271.3	9	Mus musculus	100	Follistatin-related protein 3	9.2e-10	1.21065e-05	0.000187598	5.85114		668.7	419.82	547.053	563.621	3234.62	3847.97	2450.13	3326.82
Q32M21;Q5Y4Y6;Q9EST1	Gsdma2;Gsdma3;Gsdma	49843.76;52020.06;49593.07	2	Mus musculus	87.5	Gasdermin-A2;Gasdermin-A3;Gasdermin-A	0.00467578	0.224732	0.280176	5.70457		104.012	0	224.754	142.744	223.239	156.812	503.381	200.536
Q9QXP7	C1qtnf1	32009.3	16	Mus musculus	100	Complement C1q tumor necrosis factor-related protein 1	9.06e-06	3.61943e-05	0.000365937	5.49116		670.789	612.081	637.644	687.022	2562.94	4501.67	2952.67	4800.36
Q9D6X6	Prss23	43071.5	16	Mus musculus	100	Serine protease 23	9.72e-06	1.48632e-05	0.000216335	5.39639		303.252	207.68	203.506	225.089	1303.05	1449.32	944.748	1371.2
E1BB03;Q6NZP1	ZRANB3;Zranb3	121767.96;120896.25	1	Bos taurus;Mus musculus	100	DNA annealing helicase and endonuclease ZRANB3	0.000789625	0.00269285	0.00742274	5.32244		90.2638	96.2108	111.817	228.551	669.596	884.919	304.649	986.631
O09010	Lfng	41952.2	14	Mus musculus	100	Beta-1,3-N-acetylglucosaminyltransferase lunatic fringe	2e-06	0.00015684	0.000946802	5.3187		242.221	104.439	190.28	167.088	881.27	1055.76	696.16	993.69
Q8BHN3	Ganab	106911	67	Mus musculus	100	Neutral alpha-glucosidase AB	2.48e-08	1.57803e-05	0.000220369	5.3123		1749.04	1052.95	1584.39	1366.58	7447.66	8319.78	6096.1	8407.26
Q9ET22	Dpp7	56253.5	7	Mus musculus	100	Dipeptidyl peptidase 2	1.71e-05	7.57128e-07	2.38419e-05	5.2553		52.8129	52.4859	50.3338	57.2779	276.514	336.499	234.038	279.917
Q04519	Smpd1	69927	7	Mus musculus	100	Sphingomyelin phosphodiesterase	0.000212308	1.72952e-05	0.00023426	5.25379		71.6028	58.8414	71.5452	58.6463	290.009	445.96	266.367	390.966
P12023	App	86722.1	37	Mus musculus	100	Amyloid-beta precursor protein	1.97e-08	1.53459e-05	0.000219868	5.23711		879.018	694.456	810.126	861.529	3836.95	4717.32	3194.62	5542.83
Q9D2Q8	S100a14	11599.1	2	Mus musculus	87.5	Protein S100-A14	0.00031164	0.0986741	0.140819	5.22165		23.148	0	14.6349	31.1737	39.1512	37.5765	134.048	39.811
Q91XQ5	Chst15	64986.3	7	Mus musculus	100	Carbohydrate sulfotransferase 15	1.04e-05	0.000117152	0.000782184	5.11614		36.8279	24.8179	37.929	37.6838	138.934	189.536	132.557	256.411
P01901	H2-K1	41301.8	11	Mus musculus	100	H-2 class I histocompatibility antigen, K-B alpha chain	3.2e-07	0.000342532	0.001604	5.09447		86.4508	74.2851	80.9143	81.2095	277.723	495.857	293.817	702.516
P16056	Met	153549	18	Mus musculus	100	Hepatocyte growth factor receptor	9.86e-09	3.66674e-05	0.000365937	5.09162		107.955	97.9406	134.829	136.022	657.922	653.007	415.066	730.83
Q8BHL4	Gprc5a	40100.9	2	Mus musculus	100	Retinoic acid-induced protein 3	0.000456382	1.15106e-06	3.32049e-05	5.0379		26.3799	27.41	29.4143	20.8431	117.028	136.368	133.26	134.276
Q80T21	Adamtsl4	113225	7	Mus musculus	100	ADAMTS-like protein 4	0.000770654	0.000638933	0.00251252	5.02896		42.8686	54.3738	32.6387	46.9565	159.885	278.169	141.238	363.748
Q8K2I4	Manba	100831	17	Mus musculus	100	Beta-mannosidase	1.52e-05	3.49381e-05	0.00035878	5.00805		278.703	196.746	231.045	258.221	886.859	1508.97	1064.88	1444.02
P29416	Hexa	60613.1	20	Mus musculus	100	Beta-hexosaminidase subunit alpha	1.43e-06	1.69963e-06	4.55525e-05	5.00186		373.745	325.729	339.645	363.927	1634.96	2016.62	1435.11	1990.59
Q9R0B9	Plod2	84488.3	26	Mus musculus	100	Procollagen-lysine,2-oxoglutarate 5-dioxygenase 2	1.16e-07	6.77145e-06	0.000132587	4.96701		77.0636	54.0163	79.3609	79.9166	371.822	355.945	304.403	398.869
Q8BHT6	B3glct	55357.5	10	Mus musculus	100	Beta-1,3-glucosyltransferase	3.51e-06	3.75033e-06	8.64176e-05	4.94264		96.2474	66.9136	96.5454	80.7403	386.68	478.681	410.768	394.062
Q5I012	Slc38a10	117194	3	Mus musculus	100	Solute carrier family 38 member 10	0.000219525	3.10656e-05	0.00033163	4.92546		445.005	322.309	397.882	267.395	1719.92	1954.8	1354.23	1972.56
Q9QX15	Clca3a1	100108	18	Mus musculus	100	Calcium-activated chloride channel regulator 3A-1	7.33e-06	7.66757e-05	0.000589133	4.91036		145.598	101.641	122.273	130.318	491.818	714.644	457.081	853.345
Q3UQ28	Pxdn	165103	111	Mus musculus	100	Peroxidasin homolog	4.81e-10	2.44093e-05	0.000285802	4.90817		1189.09	798.498	980.435	925.566	3969.97	5759.71	3860.16	5665.01
O35639	Anxa3	36384.1	23	Mus musculus	100	Annexin A3	7.72e-07	5.1849e-05	0.000453078	4.89429		692.266	449.211	654.396	565.008	3831.19	2954.96	2757.4	2113.46
Q9Z2L6	Minpp1	54537.4	14	Mus musculus	100	Multiple inositol polyphosphate phosphatase 1	4.28e-07	2.29202e-05	0.000277614	4.88562		319.235	294.102	358.776	395.627	1339.98	2028.95	1365.55	2045.12
Q9JLL0	Crim1	114066	6	Mus musculus	100	Cysteine-rich motor neuron 1 protein	2.04e-07	0.000193041	0.00108885	4.75125		144.935	62.6863	102.527	108.428	479.009	463.516	392.817	590.141
O35887	Calu	37063.7	39	Mus musculus	100	Calumenin	4.56e-07	2.05855e-05	0.000258447	4.72698		8476.07	6883.45	7895.14	8127.57	29782.3	51450.6	38109.6	32009
P08122	Col4a2	167325	58	Mus musculus	100	Collagen alpha-2(IV) chain	7.06e-09	3.20776e-05	0.000339555	4.6528		3976.3	2973.79	3068.52	3534.6	14123	21748.3	12309.3	15897.6
Q9ESY9	Ifi30	27784.4	8	Mus musculus	100	Gamma-interferon-inducible lysosomal thiol reductase	7.35e-09	0.000128814	0.000839291	4.64361		243.151	254.678	298.538	357.402	1218.84	2017.84	966.548	1292.39
P59024	Fkbp14	24251.7	8	Mus musculus	100	Peptidyl-prolyl cis-trans isomerase FKBP14	2.92e-05	0.000253839	0.0013323	4.60526		185.641	120.915	103.97	115.378	453.179	915.596	541.696	538.855
Q9CR75	Tnfrsf12a	13641	2	Mus musculus	100	Tumor necrosis factor receptor superfamily member 12A	2.24e-07	0.00197366	0.00584977	4.59964		760.688	321.779	663.014	660.975	2839.73	2519.65	1524.69	4401.18
Q9Z247	Fkbp9	62995.4	27	Mus musculus	100	Peptidyl-prolyl cis-trans isomerase FKBP9	1.54e-09	9.4395e-06	0.000168264	4.59333		1680.5	1268.39	1375.69	1270.25	5927.24	6892.23	5185.16	7827.78
Q6S5C2	Gnptg	34168.9	17	Mus musculus	100	N-acetylglucosamine-1-phosphotransferase subunit gamma	5.56e-06	3.64599e-05	0.000365937	4.56922		545.804	458.67	573.464	597.657	2098.67	3176.92	1890.51	2967.11
Q3UPI1	Gask1b	58298	9	Mus musculus	100	Golgi-associated kinase 1B	8.31e-06	7.33229e-05	0.000570138	4.55833		215.256	139.323	225.508	253.478	956.453	998.13	718.4	1079.16
A1L317	Krt24	54040.9	1	Mus musculus	100	Keratin, type I cytoskeletal 24	0.000314285	0.0227066	0.0411156	4.5538		652.021	317.35	1456.78	1612.4	2613.49	2241.59	9393.46	3798.07
Q3ZBA6;Q99KV1	DNAJB11;Dnajb11	40503.91;40555.04	13	Bos taurus;Mus musculus	100	DnaJ homolog subfamily B member 11	1.46e-08	3.47078e-05	0.000357386	4.54603		187.194	129.751	175.47	161.348	855.534	825.721	526.183	790.115
Q01965	Ly9	73142.6	2	Mus musculus	100	T-lymphocyte surface antigen Ly-9	0.00595933	0.00909736	0.019578	4.54046		389.784	248.513	746.428	556.713	2829.09	962.057	1533.4	4099.11
Q99N43	Kremen1	51673.2	3	Mus musculus	100	Kremen protein 1	0.00161998	0.00026388	0.00135859	4.50723		23.1471	39.4473	19.6385	28.4314	109.468	159.468	88.7074	135.875
Q6IFZ9	Krt74	54746.6	1	Mus musculus	12.5	Keratin, type II cytoskeletal 74	0.000352334	0.355918	0.41432	4.42595		0	0	0	0	0	0	383.731	0
P55065	Pltp	54453.1	10	Mus musculus	100	Phospholipid transfer protein	5.04e-05	0.000140753	0.00088428	4.38031		87.8479	115.428	115.168	83.2523	334.376	550.238	337.604	576.226
Q91ZJ9	Hyal1	52109.4	2	Mus musculus	100	Hyaluronidase-1	3.49e-06	0.000804807	0.00297299	4.37785		26.1706	17.5924	16.5601	34.367	86.3983	103.381	70.6122	152.603
Q69ZU6	Thsd7a	183527	17	Mus musculus	100	Thrombospondin type-1 domain-containing protein 7A	3.15e-10	2.22099e-05	0.000272463	4.36125		104.315	95.4208	101.813	113.023	373.116	517.164	364.38	589.353
O88968	Tcn2	47585.8	13	Mus musculus	100	Transcobalamin-2	3.23e-07	0.00021856	0.00119011	4.26947		169.084	180.169	192.451	254.661	728.952	940.28	587.384	1232.21
O89023	Tpp1	61342.2	13	Mus musculus	100	Tripeptidyl-peptidase 1	1.28e-06	0.000130624	0.000842368	4.22644		166.846	141.215	185.373	174.839	481.887	967.219	622.016	840.437
P97864	Casp7	34060.6	3	Mus musculus	100	Caspase-7	0.000116708	0.000360704	0.00166842	4.14615		30.5891	28.0268	13.7005	25.3189	107.761	105.256	100.145	77.3681
P97792	Cxadr	39947.6	7	Mus musculus	100	Coxsackievirus and adenovirus receptor homolog	0.000112405	9.23425e-06	0.000165962	4.1418		99.9714	89.4363	107.92	86.6884	469.14	371.939	316.143	446.221
Q99KR8	Fuca2	53645.2	12	Mus musculus	100	Plasma alpha-L-fucosidase	1.49e-07	0.000107653	0.000737495	4.09763		97.5493	91.9528	78.7091	71.8442	261.729	504.301	303.56	356.902
Q60716	P4ha2	61002.1	22	Mus musculus	100	Prolyl 4-hydroxylase subunit alpha-2	1.6e-06	6.30073e-05	0.000517618	4.08325		495.24	301.982	381.633	307.255	1639.35	1516.35	1166.32	1681.43
Q3UMW8	Cln5	39329.2	5	Mus musculus	100	Bis(monoacylglycero)phosphate synthase CLN5	0.000321394	0.000194191	0.00109203	4.08222		57.7419	29.4227	48.9033	59.4274	161.237	199.816	197.168	215.851
P35762	Cd81	25814.5	12	Mus musculus	100	CD81 antigen	2.18e-07	2.94415e-06	7.13201e-05	4.07582		94.5008	90.4725	103.893	111.228	369.326	498.187	398.784	371.595
Q571E4	Galns	57673.5	20	Mus musculus	100	N-acetylgalactosamine-6-sulfatase	4.68e-07	5.49975e-05	0.000470216	4.06703		337.011	270.189	300.385	373.863	1273.3	1420.83	936.858	1650.69
O08800	Serpinb8	42150.3	4	Mus musculus	100	Serpin B8	0.000190462	2.41853e-06	6.05274e-05	4.04987		59.923	46.3868	61.02	64.2466	241.729	210.766	232.408	247.569
P97430	Slpi	14308.2	6	Mus musculus	100	Antileukoproteinase	1.09e-06	0.0225637	0.0409157	4.04931		374.497	200.977	328.783	338.928	2063.44	1142.23	367.615	2602.54
O35566	Cd151	28246.1	2	Mus musculus	100	CD151 antigen	0.000391457	0.00706017	0.0160339	4.03803		13.7938	15.3962	9.73664	11.4355	29.4619	74.0202	27.568	104.574
O35682	Myadm	35284.6	3	Mus musculus	100	Myeloid-associated differentiation marker	5.15e-07	1.59115e-07	6.46556e-06	4.02195		73.8737	67.2011	67.1472	62.3156	255.554	302.581	263.974	266.289
Q6P9S7	Galnt10	69116.1	23	Mus musculus	100	Polypeptide N-acetylgalactosaminyltransferase 10	9.14e-07	2.7878e-05	0.000308044	3.9946		536.057	386.107	445.898	536.583	1664.45	2114.12	1562.8	2292.85
Q9QZF2	Gpc1	61359.7	40	Mus musculus	100	Glypican-1	2.31e-07	5.9666e-05	0.000497745	3.99021		1401.09	1529.29	1177.57	1379.39	4490.22	6490.34	4270.45	7089.35
O08543	Efna5	26339.1	3	Mus musculus	100	Ephrin-A5	1.25e-08	2.08236e-05	0.00025971	3.98147		205.485	183.701	198.715	225.213	856.403	811.475	603.621	1011.98
A2AX52	Col6a4	250798	42	Mus musculus	100	Collagen alpha-4(VI) chain	1.6e-08	8.76998e-05	0.000652397	3.95954		156.594	134.65	143.011	165.656	522.394	877.878	585.152	457.547
Q91VJ2	Cavin3	27853.4	3	Mus musculus	100	Caveolae-associated protein 3	0.000967302	0.000522925	0.00215855	3.9475		35.5477	20.7743	24.9618	28.4997	128.585	101.597	67.2224	145.264
Q8BJU2	Tspan9	26737.7	3	Mus musculus	100	Tetraspanin-9	1.71e-08	1.0133e-05	0.000173426	3.94335		206.453	151.853	218.16	189.52	781.354	850.401	631.045	747.483
Q6AZB0	Boc	121331	7	Mus musculus	100	Brother of CDO	2.72e-05	2.04732e-05	0.000257894	3.93831		130.987	110.305	128.482	151.561	465.669	614.959	409.759	576.826
Q62179	Sema4b	91392.3	14	Mus musculus	100	Semaphorin-4B	6.67e-05	0.00042731	0.00189531	3.93433		250.964	283.828	296.387	357.726	940.478	1267.31	817.284	1857.6
Q9QXT0	Cnpy2	20767.3	15	Mus musculus	100	Protein canopy homolog 2	4.95e-06	0.000182184	0.00105432	3.93157		1336.85	1144.17	1187.04	1044.32	3327.17	7139.06	4536.68	4204.18
G5E897	Poglut3	57686.1	12	Mus musculus	100	Protein O-glucosyltransferase 3	1.2e-05	5.82731e-06	0.000119682	3.91513		110.23	79.7658	97.4314	84.3401	318.945	408.172	340.59	382.864
Q9EPK6	Sil1	52429.9	8	Mus musculus	100	Nucleotide exchange factor SIL1	7.34e-06	7.03109e-06	0.000136148	3.91311		105.16	77.728	89.9242	100.549	359.819	379.105	303.979	417.911
Q9WV54	Asah1	44669.6	17	Mus musculus	100	Acid ceramidase	1.27e-07	4.75404e-05	0.000426734	3.90439		469.25	497.53	503.29	426.552	1390.49	2166.34	1616.6	2391.83
Q9CPT4	Mydgf	17982.3	7	Mus musculus	100	Myeloid-derived growth factor	5.26e-06	1.15642e-05	0.00018285	3.89826		1424.48	1004.02	1323.96	1235.65	4157.5	5698.64	4467.15	5105.25
P50428	Arsa	53748.2	10	Mus musculus	100	Arylsulfatase A	4.05e-08	1.98092e-05	0.000253621	3.89274		365.358	336.826	349.197	349.583	1293.49	1599.97	1015.82	1640.88
Q91ZI0	Celsr3	358478	2	Mus musculus	100	Cadherin EGF LAG seven-pass G-type receptor 3	0.000376429	9.03464e-05	0.000664684	3.85508		117.734	117.079	120.445	129.792	364.513	552.081	367.785	643.048
Q7TMR0	Prcp	55027.1	13	Mus musculus	100	Lysosomal Pro-X carboxypeptidase	3.99e-08	0.000165839	0.000986938	3.83919		329.152	218.415	235.744	282.04	816.766	1257.82	786.733	1284.83
Q9D646	Krt34	44560.1	6	Mus musculus	87.5	Keratin, type I cuticular Ha4	9.41e-06	0.261671	0.319425	3.8159		116.846	25.7031	48.5942	0	60.7751	179.294	62.0507	45.7647
Q61581	Igfbp7	28969.4	17	Mus musculus	100	Insulin-like growth factor-binding protein 7	3.22e-06	9.14965e-05	0.000666999	3.81382		7571.79	4428.16	5449.88	5605.73	23585.7	23669.2	16273	23855.3
P23336	Ggta1	46475.1	10	Mus musculus	100	N-acetyllactosaminide alpha-1,3-galactosyltransferase	3.84e-06	5.04263e-05	0.000446279	3.79191		72.4884	50.1093	63.4461	58.7936	194.679	254.896	191.869	294.215
O08795	Prkcsh	58792.7	15	Mus musculus	100	Glucosidase 2 subunit beta	3.34e-06	4.15387e-05	0.000392437	3.77455		1198.98	708.76	1046.07	857.203	3572.03	3810.7	3053.95	3720.79
Q8VCW2;Q9Z320	Krt25;Krt27	48921.46;49104.86	1	Mus musculus	12.5	Keratin, type I cytoskeletal 25;Keratin, type I cytoskeletal 27	0.000116187	0.355918	0.41432	3.75741		0	0	0	0	0	0	199.323	0
Q62470	Itga3	116745	19	Mus musculus	100	Integrin alpha-3	5.15e-10	8.2285e-06	0.000151685	3.75093		532.195	456.622	558.65	547.718	2122.99	2017.95	1541.23	2229.21
Q05793	Hspg2	398294	231	Mus musculus	100	Basement membrane-specific heparan sulfate proteoglycan core protein	4.13e-09	9.56349e-05	0.000687081	3.73394		16305.2	14439.6	12777.8	16731.7	46305.1	73450	43432.5	66238.7
P35456	Plaur	35428.2	2	Mus musculus	100	Urokinase plasminogen activator surface receptor	0.00379919	0.000626513	0.00248175	3.72755		65.4523	27.1039	37.1239	45.5241	147.32	146.135	136.377	197.146
Q80UM7	Mogs	91831.4	3	Mus musculus	100	Mannosyl-oligosaccharide glucosidase	1.11e-06	0.000633179	0.00250291	3.71074		41.5754	22.0899	25.4477	39.2567	95.6294	107.911	101.044	166.827
Q9EPL2	Clstn1	108900	52	Mus musculus	100	Calsyntenin-1	7.42e-07	0.000103443	0.000721389	3.70453		4913.86	3636.96	4937.01	4913.67	15371.8	20079.8	12457.5	21234.9
O35448	Ppt2	34366.3	2	Mus musculus	100	Lysosomal thioesterase PPT2	0.000125569	5.11538e-05	0.000450606	3.67257		173.449	116.523	134.043	145.294	392.629	615.76	539.274	549.228
Q6P5E4	Uggt1	176434	45	Mus musculus	100	UDP-glucose:glycoprotein glucosyltransferase 1	1.88e-07	2.51631e-05	0.000290102	3.66894		286.919	179.89	256.402	243.932	1005.8	790.802	832.549	883.338
Q9ER63	Tnfrsf23	19594.6	1	Mus musculus	100	Tumor necrosis factor receptor superfamily member 23	0.00244623	0.000755395	0.00282637	3.6314		82.5163	57.9935	96.6796	97.5418	252.45	324.494	211.44	453.077
P20060	Hexb	61115.7	34	Mus musculus	100	Beta-hexosaminidase subunit beta	1.16e-07	6.0475e-05	0.000501174	3.62036		935.895	739.382	840.699	861.028	2470.45	3684.34	2478.74	3814.09
Q3UDR8	Yipf3	37998.3	2	Mus musculus	100	Protein YIPF3	0.000336893	0.00108233	0.00367488	3.61016		707.1	671.549	810.547	737.59	3627.47	1717.6	1934.8	4000.33
Q03145	Epha2	108852	10	Mus musculus	100	Ephrin type-A receptor 2	1.39e-05	3.45827e-05	0.000357071	3.60311		128.184	102.46	121.943	142.399	583.176	415.309	377.55	420.354
Q8BNJ2	Adamts4	90069.7	3	Mus musculus	100	A disintegrin and metalloproteinase with thrombospondin motifs 4	3.3e-05	4.50493e-05	0.000413207	3.58781		57.0848	43.497	55.1762	44.7214	220.909	181.646	136.232	185.714
Q8K135	Kiaa0319l	115312	4	Mus musculus	100	Dyslexia-associated protein KIAA0319-like protein	8.12e-09	0.000140298	0.000883647	3.57		57.0351	50.5548	62.1785	55.8899	149.143	227.315	170.641	281.345
Q6GQT9	Nomo1	133420	1	Mus musculus	100	BOS complex subunit NOMO1	1.74e-05	0.00108548	0.00368224	3.56166		38.5345	23.0284	56.2194	48.3366	149.61	125.593	116.506	177.258
P10493	Nid1	136538	108	Mus musculus	100	Nidogen-1	9.2e-08	1.73734e-05	0.000234479	3.55725		14266.5	12030	13282.8	15029.7	50492.9	55449.7	37064.8	52867.3
Q61730	Il1rap	65740.6	12	Mus musculus	100	Interleukin-1 receptor accessory protein	1.75e-05	0.000248702	0.00131631	3.54506		263.76	202.277	274.518	299.123	891.248	1021.14	625.742	1215.05
Q00993	Axl	98190.9	12	Mus musculus	100	Tyrosine-protein kinase receptor UFO	3.18e-06	7.59416e-05	0.000588081	3.50934		561.841	545.549	590.721	657.158	2102.27	2311.26	1445.53	2569.42
Q9CQ45	Nenf	18904.4	10	Mus musculus	100	Neudesin	3.15e-07	1.21127e-05	0.000187598	3.47047		616.597	475.058	582.527	503.744	1784.47	2147.45	1567.08	2076.37
P16675	Ctsa	53844.1	26	Mus musculus	100	Lysosomal protective protein	1.28e-06	1.10999e-05	0.000180093	3.44481		1003.31	1010.9	1063.41	1079.42	3205.21	4000.08	2946.19	4340.19
Q01279	Egfr	134853	17	Mus musculus	100	Epidermal growth factor receptor	4.15e-06	9.46828e-05	0.000681536	3.44472		165.233	124.303	152.432	180.36	610.793	606.847	385.392	556.587
P63268;Q5E9B5	Actg2;ACTG2	41876.87;41876.87	1	Mus musculus;Bos taurus	100	Actin, gamma-enteric smooth muscle;Actin, gamma-enteric smooth muscle	0.00533799	0.0412671	0.0673353	3.43307		81.6969	315.247	329.726	80.8639	730.533	575.359	860.972	263.589
Q99LJ6	Gpx7	21061.1	4	Mus musculus	100	Glutathione peroxidase 7	1.17e-06	2.36619e-05	0.00028502	3.42341		86.4785	53.1388	65.074	68.4251	236.044	240.567	208.782	237.059
Q06186	Hbegf	22807.6	1	Mus musculus	100	Proheparin-binding EGF-like growth factor	0.000384705	0.000305154	0.00148989	3.42033		66.3894	65.1822	110.258	109.763	319.677	241.875	277.858	333.61
P98063	Bmp1	111666	55	Mus musculus	100	Bone morphogenetic protein 1	1.2e-09	0.000184068	0.00106035	3.41991		2384.32	1984.43	2175.58	2512.86	6187.78	10841.9	6029.28	8747.79
Q9JHE3	Asah2	83509	5	Mus musculus	100	Neutral ceramidase	5.99e-05	9.93174e-05	0.000702847	3.41457		59.2786	68.1624	51.9657	57.9648	190.2	237.14	146.103	251.069
P07310;Q9XSC6	Ckm;CKM	43044.96;42988.94	1	Mus musculus;Bos taurus	100	Creatine kinase M-type	0.000800307	0.00433588	0.0109821	3.39595		53.3227	56.1676	122.788	80.349	149.62	229.643	319.551	357.932
P07214	Sparc	34450	34	Mus musculus	100	SPARC	5.57e-08	0.000131883	0.000849042	3.38606		38139.2	24330.1	24787.5	25701.7	92838.7	109798	72754.1	104787
Q61001	Lama5	404054	189	Mus musculus	100	Laminin subunit alpha-5	8.53e-09	3.75829e-05	0.000366924	3.37364		1841.11	1517.66	1622.94	1965.25	5209.01	7233.99	4751.78	6447.3
O35674	Adam19	100860	4	Mus musculus	100	Disintegrin and metalloproteinase domain-containing protein 19	2.12e-05	0.000323048	0.00154823	3.35968		98.0922	71.0338	93.5471	86.7923	229.642	352.055	222.841	400.078
Q8BNA6	Fat3	502011	2	Mus musculus	100	Protocadherin Fat 3	0.00109873	0.000257482	0.00134029	3.34556		155.702	85.9829	159.027	137.941	518.001	395.976	394.891	454.219
P07141	Csf1	60648.7	17	Mus musculus	100	Macrophage colony-stimulating factor 1	9.19e-06	0.000670493	0.00259523	3.32903		989.303	531.438	716.023	851.85	2576.41	2600.74	1764.1	3332.01
P51912	Slc1a5	58483	1	Mus musculus	100	Neutral amino acid transporter B(0)	0.00308086	0.000137495	0.000874735	3.32257		91.0699	58.2628	77.8675	85.0496	234.494	268.619	206.616	329.049
Q9WV91	Ptgfrn	98721.6	45	Mus musculus	100	Prostaglandin F2 receptor negative regulator	6.14e-09	5.39805e-05	0.000467335	3.31353		587.76	511.318	542.901	552.215	1543.9	2327.51	1448.87	2086.15
Q99M71	Epdr1	25485.1	11	Mus musculus	100	Mammalian ependymin-related protein 1	9.73e-06	9.74809e-06	0.000169764	3.29663		527.44	417.087	445.602	469.929	1455.67	1806.94	1286.8	1607.48
P45700	Man1a1	73275.8	14	Mus musculus	100	Mannosyl-oligosaccharide 1,2-alpha-mannosidase IA	2.49e-08	0.000324689	0.00155317	3.29575		315.957	332.364	384.09	406.886	1012.56	1332.81	850.308	1687.34
P36552	Cpox	49714.5	16	Mus musculus	100	Oxygen-dependent coproporphyrinogen-III oxidase, mitochondrial	5.73e-08	2.6361e-05	0.000300055	3.29499		196.421	168.987	199.269	217.83	829.548	549.907	593.322	627.469
O89017	Lgmn	49373	18	Mus musculus	100	Legumain	8.16e-07	0.000147835	0.000910465	3.29001		577.728	668.088	658.128	638.656	1562.64	2974.31	1865.27	2192.49
Q8BFR4	Gns	61174.9	20	Mus musculus	100	N-acetylglucosamine-6-sulfatase	1.01e-06	3.20186e-05	0.000339555	3.28878		674.811	444.106	541.596	489.116	1723.99	1880.05	1485.2	1929.35
O35657	Neu1	44591.3	6	Mus musculus	100	Sialidase-1	3.96e-09	1.6896e-05	0.000229855	3.28458		291.145	280.264	286.66	277.454	701.594	996.404	1027.78	1051.31
C0HKG5;C0HKG6	Rnaset2a;Rnaset2b	29608.78;29608.78	8	Mus musculus	100	Ribonuclease T2-A;Ribonuclease T2-B	1.33e-06	4.14955e-05	0.000392437	3.27774		448.258	393.636	385.296	411.557	1113.87	1813.39	1205.17	1326.7
Q9R001	Adamts5	101844	9	Mus musculus	100	A disintegrin and metalloproteinase with thrombospondin motifs 5	4e-07	0.000130115	0.000842368	3.2721		218.586	121.919	187.634	166.684	599.605	607.544	471.635	556.108
P04202	Tgfb1	44310	18	Mus musculus	100	Transforming growth factor beta-1 proprotein	3.6e-06	0.000107387	0.000737495	3.26469		413.129	391.399	427.413	377.268	1066.07	1890.05	1126.52	1304.9
P35396	Ppard	49715.1	1	Mus musculus	100	Peroxisome proliferator-activated receptor delta	0.00404699	0.00172459	0.00528995	3.26453		82.8527	86.3944	151.187	100.607	331.423	416.124	205.139	437.08
P09055	Itgb1	88231.3	18	Mus musculus	100	Integrin beta-1	1.45e-08	1.80514e-05	0.000237876	3.26237		416.363	318.55	351.263	388.659	1135.08	1425.91	996.539	1271.65
Q02853	Mmp11	55441.2	11	Mus musculus	100	Stromelysin-3	2.74e-05	0.000159349	0.000958882	3.26083		328.117	264.648	307.932	366.121	869.333	1150.37	805.195	1374.55
P17439	Gba1	57621.9	14	Mus musculus	100	Lysosomal acid glucosylceramidase	2.07e-08	0.00037269	0.0017113	3.25799		372.118	365.655	437.229	387.624	1153.61	1406.13	866.593	1848.29
Q9WTL4	Insrr	144875	1	Mus musculus	100	Insulin receptor-related protein	0.000977691	0.121445	0.167252	3.24084		47.3198	202.013	710.144	105.851	523.768	545.6	244.755	1133.31
Q8BWP8	B4gat1	47384.3	9	Mus musculus	100	Beta-1,4-glucuronyltransferase 1	5.66e-06	0.00018469	0.00106232	3.23952		342.001	273.493	353.313	361.269	920.019	1218.92	815.539	1437.71
P04925	Prnp	27977.4	11	Mus musculus	100	Major prion protein	5.75e-07	9.38588e-05	0.000679487	3.23856		233.676	283.567	200.702	236.401	734.574	833.976	584.174	966.386
P00687	Amy1	57643.7	3	Mus musculus	100	Alpha-amylase 1	7.86e-05	0.00283717	0.00775246	3.23565		55.8457	45.3936	114.018	76.1617	250.601	249.507	147.807	261.084
P10852	Slc3a2	58336.6	14	Mus musculus	100	Amino acid transporter heavy chain SLC3A2	3.22e-10	6.85238e-05	0.000544016	3.21356		289.456	231.958	254.013	311.078	742.322	1025.1	715.571	1039.09
P28798	Grn	63458.2	24	Mus musculus	100	Progranulin	3.89e-08	0.00250716	0.00703381	3.20887		1064.41	698.477	868.642	942.02	1864.67	3145.4	2211.22	4973.46
Q91ZW2	Pofut1	44688.5	8	Mus musculus	100	GDP-fucose protein O-fucosyltransferase 1	4.39e-06	6.41402e-05	0.000524644	3.20646		126.289	81.2028	131.321	109.84	360.586	397.644	342.761	318.155
Q3U962	Col5a2	145018	116	Mus musculus	100	Collagen alpha-2(V) chain	3.81e-08	0.000361744	0.00167118	3.19786		22441.1	13514.3	13035.2	15466.7	45198.4	60062.9	39638.5	59421.6
Q05186	Rcn1	38113.1	26	Mus musculus	100	Reticulocalbin-1	7.32e-07	0.000918953	0.00326998	3.19672		1724.95	1408.09	1395.78	1231.26	3091.89	7127.88	5045.5	3920.15
Q61508	Ecm1	62832.2	52	Mus musculus	100	Extracellular matrix protein 1	2.11e-07	0.000112282	0.000764425	3.18618		23311.8	20425	19392.6	21294.9	58102.2	78326.2	51185.6	86992.5
Q9EQH2	Erap1	106599	23	Mus musculus	100	Endoplasmic reticulum aminopeptidase 1	1.6e-06	7.76357e-05	0.000593897	3.177		265.581	203.823	269.219	264.927	938.243	767.088	602.022	907.773
Q8BYW9	Eogt	61445.9	4	Mus musculus	100	EGF domain-specific O-linked N-acetylglucosamine transferase	4.8e-05	3.74439e-05	0.000366723	3.15936		144.125	98.4782	158.704	136.055	435.56	437.534	394.484	406.156
O88632	Sema3f	88548.7	2	Mus musculus	100	Semaphorin-3F	0.000237375	0.0003382	0.00159558	3.14551		44.7425	33.1906	32.4279	42.253	102.991	154.646	87.7475	142.529
O54775	Ccn4	40702.6	5	Mus musculus	100	CCN family member 4	1.57e-05	0.00125278	0.00410602	3.13589		464.613	241.153	328.867	387.576	1452.06	1293.34	771.745	952.873
Q9CQG2	Mettl16	62340.5	1	Mus musculus	87.5	RNA N6-adenosine-methyltransferase METTL16	0.000171936	0.305607	0.362603	3.12774		69.341	0	65.1328	34.5084	80.9187	58.2465	73.1523	43.2603
P35951	Ldlr	94947.3	10	Mus musculus	100	Low-density lipoprotein receptor	4.08e-06	0.000252816	0.00133088	3.12031		251.294	237.292	335.144	366.116	963.314	926.558	689.066	1127.74
Q8VE43	Metrnl	34529.5	10	Mus musculus	100	Meteorin-like protein	1.14e-06	0.000274043	0.00138704	3.11931		287.927	211.239	323.823	357.678	793.91	1002.48	744.195	1126.04
Q9DCT5	Sdf2	23159	5	Mus musculus	100	Stromal cell-derived factor 2	0.000103654	9.7993e-05	0.000696684	3.1141		59.9354	42.8259	48.2329	53.7008	171.854	184.191	117.182	168.56
Q8R180	Ero1a	54084.4	9	Mus musculus	100	ERO1-like protein alpha	4.1e-05	0.0004188	0.00186853	3.1064		101.437	69.9171	112.487	76.7526	348.569	228.037	222.515	322.371
Q9EPL0	Xylt2	96811.4	6	Mus musculus	100	Xylosyltransferase 2	1.56e-05	0.000987316	0.0034623	3.09785		41.4115	32.2726	51.5739	53.5157	111.445	164.045	100.002	185.814
Q3ZBC0;Q63871	POLR2K;Polr2k	7004.19;6974.16	1	Bos taurus;Mus musculus	100	DNA-directed RNA polymerases I, II, and III subunit RPABC4;DNA-directed RNA polymerases I, II, and III subunit RPABC4	0.00148449	0.0229421	0.0414427	3.08105		157.446	122.85	222.167	466.815	842.109	848.679	772.362	327.485
P70277	St6galnac2	42481.8	3	Mus musculus	100	Alpha-N-acetylgalactosaminide alpha-2,6-sialyltransferase 2	0.00125027	0.00942562	0.020181	3.08105		37.6847	29.8604	32.7374	65.582	89.1181	180.531	72.5149	186.611
Q9WVJ9	Efemp2	49425.4	39	Mus musculus	100	EGF-containing fibulin-like extracellular matrix protein 2	1.34e-07	0.000296156	0.00146434	3.07635		3426.67	3215.07	2704.72	3175.81	8317.68	13051.5	6972.43	11197.9
Q9ERE7	Mesd	25206.6	9	Mus musculus	100	LRP chaperone MESD	7.03e-12	3.58681e-05	0.000364902	3.05393		412.025	284.636	420.04	343.473	1227.69	1108.35	973.517	1111.03
Q8VCF1	Cant1	45652.5	26	Mus musculus	100	Soluble calcium-activated nucleotidase 1	8.82e-11	0.000461433	0.00199743	3.05217		811.804	659.433	878.26	965.464	2258.85	2639.77	1843.38	3583.87
Q5U405	Tmprss13	59805.9	2	Mus musculus	100	Transmembrane protease serine 13	0.00110116	0.00373565	0.0096692	3.04731		167.791	131.835	229.567	89.9608	676.645	371.165	381.587	411.062
P42703	Lifr	122574	9	Mus musculus	100	Leukemia inhibitory factor receptor	2.24e-05	0.00156202	0.00493552	3.0454		131.905	75.7092	117.493	129.788	303.528	425.629	228.162	444.386
Q9WVG5	Lipg	56628.6	2	Mus musculus	100	Endothelial lipase	0.00103207	0.00589544	0.0139243	3.03382		28.924	27.5854	33.5531	59.17	73.425	168.115	80.4773	135.086
Q64437	Adh7	39904.3	4	Mus musculus	100	All-trans-retinol dehydrogenase [NAD(+)] ADH7	2.99e-05	8.5844e-05	0.000641418	3.03067		57.8374	58.3261	64.0862	62.0627	239.552	179.946	192.626	136.322
P97300	Nptn	44373.1	6	Mus musculus	100	Neuroplastin	1.14e-05	0.000660591	0.00256038	3.02997		479.18	288.68	352.822	345.963	1195.58	1118.14	747.764	1423.69
Q9CYD3	Crtap	46169.2	12	Mus musculus	100	Cartilage-associated protein	5.61e-05	8.84363e-05	0.000656583	3.02899		313.85	211.277	236.316	226.36	647.331	843.572	636.193	859.456
P25785	Timp2	24328.2	20	Mus musculus	100	Metalloproteinase inhibitor 2	4.55e-06	7.70271e-05	0.000590437	3.02478		7013.54	5673.96	6427.09	6452.82	17861.4	21739.2	14788.7	24058.7
A4FUH0;Q9D7S7	RPL22L1;Rpl22l1	14508.52;14467.43	2	Bos taurus;Mus musculus	100	Ribosomal protein eL22-like;Ribosomal protein eL22-like 1	4.97e-05	0.00040756	0.00182536	3.02459		52.9067	63.1801	50.0487	48.5424	116.282	194.805	138.312	216.92
Q64322	Npdc1	35719.6	1	Mus musculus	100	Neural proliferation differentiation and control protein 1	3.87e-05	0.00141549	0.00455247	3.01006		70.1159	58.1233	86.715	77.9374	135.374	262.154	207.201	307.487
Q8VID5	Recql5	108246	1	Mus musculus	100	ATP-dependent DNA helicase Q5	0.000863898	0.0164667	0.0316038	3.00744		66.6649	38.813	150.907	43.7274	261.885	178.811	211.485	141.04
Q91WP6	Serpina3n	46718	3	Mus musculus	100	Serine protease inhibitor A3N	6.73e-07	0.0248846	0.0442119	2.99466		13.5238	41.1924	43.8394	45.6827	93.2043	101.101	56.4184	168.776
Q91XA2	Golm1	44326.2	14	Mus musculus	100	Golgi membrane protein 1	2.38e-09	0.000279343	0.00140377	2.99207		437.216	371.732	472.04	490.455	1063.32	1429.91	1075.03	1845.01
Q9CZC8	Scrn1	46325.9	11	Mus musculus	100	Secernin-1	5.86e-06	5.52256e-07	1.84688e-05	2.99205		266.463	277.776	283.144	280.093	742.079	908.059	884.779	789.072
Q9R1B9	Slit2	168783	29	Mus musculus	100	Slit homolog 2 protein	1.16e-08	3.89067e-05	0.000376996	2.96324		112.811	116.396	105.65	128.859	317.881	433.463	280.423	356.703
Q9Z222	B3GNT2	45883	7	Mus musculus	100	N-acetyllactosaminide beta-1,3-N-acetylglucosaminyltransferase 2	9.85e-06	0.000430329	0.00190423	2.95868		332.656	269.133	366.228	405.22	936.266	1012.45	760.551	1412.2
Q9Z0J0	Npc2	16442.1	8	Mus musculus	100	NPC intracellular cholesterol transporter 2	1.28e-07	2.00645e-05	0.000254994	2.95159		2644.14	2409.86	2466.27	2262.15	7562.94	8317.32	5650.34	7591.28
P48441	Idua	71254.4	5	Mus musculus	100	Alpha-L-iduronidase	0.0001994	0.000273822	0.00138704	2.91866		69.1676	59.1549	54.8158	66.5811	137.42	215.878	154.174	236.927
P20029	Hspa5	72422.1	70	Mus musculus	100	Endoplasmic reticulum chaperone BiP	4.17e-07	0.000481664	0.00204979	2.91785		11115.5	5967.22	10007.4	7518.06	29616.7	22822	21668	24698.6
Q61072	Adam9	92079.4	12	Mus musculus	100	Disintegrin and metalloproteinase domain-containing protein 9	2.05e-08	0.000541057	0.00221044	2.91321		603.271	533.966	629.994	650.277	1718.11	1964.34	1164.53	2418.4
Q8C9W3	Adamts2	135299	4	Mus musculus	100	A disintegrin and metalloproteinase with thrombospondin motifs 2	2.76e-08	0.000543447	0.0022178	2.91076		288.872	144.014	181.316	199.479	527.098	615.374	498.589	667.88
Q69Z61	Pwwp2a	79387.8	2	Mus musculus	100	PWWP domain-containing protein 2A	0.000377499	4.53423e-05	0.000413673	2.90607		927.262	734.451	876.393	837.964	2932.1	2152.75	2046.22	2761.79
Q61207	Psap	61422.1	34	Mus musculus	100	Prosaposin	4.03e-08	0.00108132	0.00367474	2.89821		2910.47	3034.28	2796.08	2095.48	6181.06	12113.6	6090.48	8005.38
P06797	Ctsl	37547.3	31	Mus musculus	100	Procathepsin L	1.75e-09	0.000178934	0.00104512	2.89273		2957.91	2834.87	3400.82	3327.12	7203.01	10531.2	7474.16	11717.9
Q6PB93	Galnt2	64514.5	30	Mus musculus	100	Polypeptide N-acetylgalactosaminyltransferase 2	3.36e-07	0.000185811	0.00106391	2.89226		728.394	576.744	681.746	759.265	1918.17	2154.33	1458.32	2525.01
Q8K4L4	Pof1b	67784.9	4	Mus musculus	100	Protein POF1B	0.00081609	0.108649	0.152238	2.88802		42.6181	34.1261	178.148	68.3513	104.073	92.7655	594.912	214.502
P47226;Q2YDE9	Tes;TES	47983.25;48049.46	9	Mus musculus;Bos taurus	100	Testin	2.04e-07	7.21652e-05	0.000562294	2.88015		112.177	134.788	137.963	169.035	350.78	398.496	480.583	361.183
Q62356	Fstl1	34553.9	31	Mus musculus	100	Follistatin-related protein 1	1.32e-08	0.000190864	0.00108137	2.87386		11815.7	8367.18	9310.55	9622.14	27419	34196.1	20728.4	31085.3
Q62000	Ogn	34012.1	17	Mus musculus	100	Mimecan	3.17e-07	0.00048063	0.00204769	2.87352		4937.6	2957.05	3404.62	3830.86	8893.26	12220.3	8824.23	13538.8
O88322	Nid2	153913	78	Mus musculus	100	Nidogen-2	3.17e-09	0.000298848	0.00147051	2.87281		5500.09	3880.36	3733.63	4824.15	13760.6	16632.7	10465.7	10930.7
Q3TTY5	Krt2	70922.7	13	Mus musculus	100	Keratin, type II cytoskeletal 2 epidermal	1.24e-05	0.0188735	0.0354312	2.86052		3185.36	2822.87	7716.36	6422.5	12834.7	8801.11	23937.3	11034.4
O62654;P31001	DES;Des	53531.84;53497.77	1	Bos taurus;Mus musculus	100	Desmin	9.89e-05	0.0345284	0.0578382	2.85788		266.518	375.771	1066.17	586.144	1808.93	902.938	2524.88	1012.37
Q64191	Aga	37022	6	Mus musculus	100	N(4)-(beta-N-acetylglucosaminyl)-L-asparaginase	5.31e-06	6.77269e-05	0.000542246	2.84366		265.492	190.799	223.532	256.248	750.834	756.832	581.08	574.589
Q8CFX1	H6pd	88927.8	23	Mus musculus	100	GDH/6PGL endoplasmic bifunctional protein	1.32e-07	0.000884657	0.00320663	2.83804		396.449	248.96	320.409	287.935	1271.96	724.431	689.688	929.533
Q07797	Lgals3bp	64491.1	32	Mus musculus	100	Galectin-3-binding protein	1.24e-08	0.00207661	0.00609752	2.82077		3631.44	2979.75	3289.05	3636.33	8353.33	9607.02	6349.71	16079.2
Q9CQP3	Chchd5	12326	1	Mus musculus	100	Coiled-coil-helix-coiled-coil-helix domain-containing protein 5	1.11e-05	0.00218656	0.00633667	2.81855		57.0869	38.5565	31.6371	60.5848	163.281	89.5822	127.023	143.303
Q9DB20	Atp5po	23363.5	2	Mus musculus	100	ATP synthase subunit O, mitochondrial	0.00224962	0.00334961	0.00888292	2.81657		47524.6	37339.9	56345.2	46524	238975	110468	97169.7	114126
O08747	Unc5c	103063	1	Mus musculus	100	Netrin receptor UNC5C	0.000119313	0.00173714	0.00531982	2.81581		147.067	80.0658	118.342	128.266	363.779	284.642	237.563	456.783
P45878;Q32PA9	Fkbp2;FKBP2	15343.92;15403.98	5	Mus musculus;Bos taurus	100	Peptidyl-prolyl cis-trans isomerase FKBP2	4.97e-06	5.99489e-05	0.000497953	2.81146		823.809	531.201	736.548	700.588	2141.37	2047.3	1764.03	1824.31
E9Q557	Dsp	332912	85	Mus musculus	100	Desmoplakin	2.18e-10	0.0218152	0.0398066	2.80709		379.772	367.892	867.819	504.719	1141.01	896.361	3070.38	1210
Q3V1T4	P3h1	83651.1	3	Mus musculus	100	Prolyl 3-hydroxylase 1	1.15e-06	0.0082186	0.018057	2.80578		38.0613	21.0328	17.8864	22.5212	47.2076	86.9504	46.3005	105.159
Q01149	Col1a2	129557	139	Mus musculus	100	Collagen alpha-2(I) chain	1.75e-08	0.000701116	0.00268442	2.79291		59216	38240	35775.7	42046.2	96621.4	146100	99798.6	147112
Q9QUK9;Q9R0T7	Try5;Try4	26276.84;26273.89	2	Mus musculus	100	Trypsin-5;Trypsin-4	8.31e-05	0.0015723	0.0049597	2.78419		1083.54	598.114	1051.89	1229.74	3546.42	2322.82	2393.46	2554.92
P02535	Krt10	57769.8	10	Mus musculus	100	Keratin, type I cytoskeletal 10	2.65e-05	0.0202519	0.0374454	2.78188		11168.8	8333.01	26412.9	23004.3	51908.3	27524.7	59623	39756.9
P18242	Ctsd	44953.8	23	Mus musculus	100	Cathepsin D	4.27e-09	4.33223e-05	0.000402248	2.77911		1353.06	1334.09	1605.69	1413.35	3714.19	4865.24	3224.91	4193.25
O89051	Itm2b	30259.9	16	Mus musculus	100	Integral membrane protein 2B	1.1e-07	0.000108342	0.000740372	2.77583		2035.97	2418.46	2536.02	2612.31	5513.45	7727.91	5664.16	8024.86
P09103	P4hb	57058.5	53	Mus musculus	100	Protein disulfide-isomerase	8.78e-06	0.00124021	0.00407898	2.77402		4902.32	2639.84	4006.79	2892.53	11590.9	8561.65	7689.94	11638.4
P14602	Hspb1	23013.8	9	Mus musculus	100	Heat shock protein beta-1	1.13e-05	0.00257323	0.00718186	2.77399		113.867	159.837	148.917	106.391	366.755	344.467	570.919	236.729
Q7TPC1	Cdsn	54313.1	16	Mus musculus	100	Corneodesmosin	2.64e-07	0.00572962	0.0136521	2.77316		2672.08	1152.63	1178.4	1167.6	3265.49	5627.16	3310.38	4120.15
Q61112	Sdf4	42064	29	Mus musculus	100	45 kDa calcium-binding protein	2.17e-06	0.000677035	0.00261339	2.77168		1260.55	1180.97	1243.21	1403.06	2467.04	4619.17	2988.43	4499.96
P15116	Cdh2	99796.4	40	Mus musculus	100	Cadherin-2	4.57e-07	9.40868e-05	0.000679836	2.7704		2262.75	2051.37	2488.03	2721.58	7431.93	6955.03	4980.44	7192.16
Q920A5	Scpep1	50964.7	20	Mus musculus	100	Retinoid-inducible serine carboxypeptidase	1.51e-07	2.66003e-05	0.000301869	2.76678		388.341	379.628	448.658	372.868	907.005	1319.96	1057.13	1141.94
P97857	Adamts1	105801	8	Mus musculus	100	A disintegrin and metalloproteinase with thrombospondin motifs 1	6.47e-08	0.00126119	0.00412643	2.76185		266.888	242.714	279.328	307.984	648.641	795.971	530.758	1183.23
P30412	Ppic	22794.2	17	Mus musculus	100	Peptidyl-prolyl cis-trans isomerase C	5.71e-06	0.000207138	0.00114945	2.75592		10611.4	6693.85	8055.74	9214.79	20625.5	27146.5	20222.5	26863
Q08189	Tgm3	77309.3	1	Mus musculus	100	Protein-glutamine gamma-glutamyltransferase E	0.00523263	0.0173942	0.0330813	2.75281		33.8346	50.8081	89.8738	65.1942	238.355	114.881	223.36	94.5719
P33033	Mc3r	35806	1	Mus musculus	100	Melanocortin receptor 3	0.000225042	0.00774965	0.017227	2.74811		888.348	544.07	582.481	708.757	971.3	2729.17	1746.88	2457.56
P81117	Nucb2	50304.5	12	Mus musculus	100	Nucleobindin-2	2.87e-06	0.000114665	0.000769658	2.74509		386.879	255.177	312.286	305.703	1014.48	768.282	739.385	928.673
Q9D7I0	Shisa5	25517.4	5	Mus musculus	100	Protein shisa-5	1.43e-08	0.00106241	0.00363438	2.7166		454.69	339.761	410.689	457.23	850.076	1364.74	872.439	1560.99
P56542	Dnase2	38810.7	8	Mus musculus	100	Deoxyribonuclease-2-alpha	2.51e-05	0.000102282	0.000717113	2.71007		110.533	91.4416	107.381	109.923	244.04	338.186	232.39	335.536
Q9CYN9	Atp6ap2	39092	13	Mus musculus	100	Renin receptor	2.29e-06	0.00138343	0.00447219	2.68392		483.337	461.198	695.349	331.795	1239.37	1164.52	1112.12	1662.59
Q3TRJ4	Krt26	51117.7	1	Mus musculus	100	Keratin, type I cytoskeletal 26	0.000669532	0.183041	0.235357	2.68005		150.666	1405.5	1617.81	997.618	1204.99	2381.8	5257.52	1168.53
O35664	Ifnar2	56578.3	8	Mus musculus	100	Interferon alpha/beta receptor 2	4.79e-05	0.000910433	0.00325499	2.65759		854.933	583.478	747.546	636.581	1882.9	2340.49	1257.86	2136.15
P41731	Cd63	25766.7	3	Mus musculus	100	CD63 antigen	1.03e-05	0.000439881	0.00193292	2.6417		359.878	327.711	383.348	275.1	1242.34	862.621	723.517	781.192
P56481	Cckbr	49171.9	1	Mus musculus	100	Gastrin/cholecystokinin type B receptor	0.00154912	3.22772e-05	0.000339765	2.63949		395.882	299.172	397.371	364.652	1070.02	828.119	920.588	1021.15
Q8VHC3	Selenom	16377.7	3	Mus musculus	100	Selenoprotein M	1.59e-05	0.000519159	0.00215121	2.63901		57.521	45.3975	42.3752	32.9036	109.14	144.31	95.2672	117.695
P01899	H2-D1	40836.2	11	Mus musculus	100	H-2 class I histocompatibility antigen, D-B alpha chain	3.52e-06	0.00233794	0.00668816	2.62948		591.781	554.296	604.923	594.259	1288.77	1745.88	1019.65	2457.07
P47931	Fst	37866	10	Mus musculus	100	Follistatin	4.85e-08	0.00120997	0.00400391	2.62233		630.757	355.721	342.94	319.01	1169.15	1102.26	889.221	1012.94
Q9WTZ2	Mbtps1	117457	33	Mus musculus	100	Membrane-bound transcription factor site-1 protease	8.2e-09	0.000638121	0.00251194	2.61742		318.751	260.144	318.152	361.991	696.853	865.196	642.144	1157.71
Q80SU7	Gvin1	280815	16	Mus musculus	100	Interferon-induced very large GTPase 1	2.95e-06	7.09876e-07	2.3126e-05	2.61179		53.6839	56.8048	55.1667	63.0227	153.036	138.209	157.84	147.777
Q64695	Procr	27189	2	Mus musculus	100	Endothelial protein C receptor	4.37e-06	0.00582041	0.0138248	2.60354		483.222	542.887	261.494	617.984	831.159	1327.35	1177.98	1498.79
Q9DC23	Dnajc10	90583.1	15	Mus musculus	100	DnaJ homolog subfamily C member 10	9.39e-05	0.000781021	0.00290359	2.59999		259.727	173.788	276.524	211.794	804.666	534.042	481.433	583.903
P04104	Krt1	65605.9	10	Mus musculus	100	Keratin, type II cytoskeletal 1	3.51e-05	0.0157143	0.0304692	2.59813		4620.71	4982.86	11953.8	9970.69	20290.3	12526	26497.9	18567.5
Q61398	Pcolce	50168	54	Mus musculus	100	Procollagen C-endopeptidase enhancer 1	3.37e-08	0.000263675	0.00135859	2.5966		46656.4	39159.9	39622.7	46474	99917.3	132534	84568.2	136568
Q8K201	Kct2	28050.3	2	Mus musculus	100	Keratinocyte-associated transmembrane protein 2	0.000147572	0.00166656	0.00516648	2.59382		310.293	241.544	300.103	336.575	647.124	1153	549.32	836.052
Q7SIG6	Asap2	106805	2	Mus musculus	100	Arf-GAP with SH3 domain, ANK repeat and PH domain-containing protein 2	0.000342588	0.020987	0.0385262	2.58708		28649.9	18319.7	44970.1	28808.9	74517.3	65807	142394	43622.5
P16882	Ghr	72783.2	7	Mus musculus	100	Growth hormone receptor	0.000155075	4.87168e-05	0.000434819	2.58547		160.023	171.302	152.542	197.478	429.233	508.445	361.334	467.917
A0JN53;Q80TE0	RPAP1;Rpap1	152859.02;155269.98	1	Bos taurus;Mus musculus	100	RNA polymerase II-associated protein 1	0.000763301	0.0350757	0.0585991	2.57947		2521.98	3917.59	10809	5058.5	13523.4	7605.17	16737.6	13893.2
P12388	Serpinb2	46291.6	27	Mus musculus	100	Plasminogen activator inhibitor 2, macrophage	3.03e-07	5.35657e-05	0.000465344	2.57116		418.548	455.613	497.18	538.718	1238.85	1027.69	1183	1482.06
P18527	N/A	10661.1	1	Mus musculus	100	Ig heavy chain V region 914	0.00252848	0.00346711	0.00914319	2.56475		78.1976	65.748	124.075	77.0064	162.984	229.152	179.318	317.378
O54782	Man2b2	115610	26	Mus musculus	100	Epididymis-specific alpha-mannosidase	2.87e-07	0.000319413	0.00153375	2.56372		867.099	619.67	566.501	680.901	1623.03	1979.73	1384.27	2012.98
P61205;Q5E9I6	Arf3;ARF3	20600.76;20600.76	1	Mus musculus;Bos taurus	87.5	ADP-ribosylation factor 3	0.00559359	0.32924	0.388084	2.54895		25.2357	22.6234	0	41.8535	41.8498	21.1684	52.4154	21.7228
P98064	Masp1	79968.3	16	Mus musculus	100	Mannan-binding lectin serine protease 1	1.72e-06	0.00144176	0.00462514	2.54804		3494.84	2017.69	2710.57	3095.28	6399.8	8675.45	5269.43	8524.06
P58158	B3gat3	37066.9	3	Mus musculus	100	Galactosylgalactosylxylosylprotein 3-beta-glucuronosyltransferase 3	8.27e-05	0.00664538	0.0152848	2.52195		54.8149	31.8982	53.1595	62.5344	96.0715	171.182	87.996	162.479
Q6IR41	C1qtnf6	29080.9	10	Mus musculus	100	Complement C1q tumor necrosis factor-related protein 6	1.81e-07	0.000763541	0.00285121	2.51929		262.803	270.377	263.477	297.896	492.748	911.655	596.558	838.331
Q9Z2K1	Krt16	51606.4	19	Mus musculus	100	Keratin, type I cytoskeletal 16	9.3e-07	0.102624	0.145631	2.51868		394.719	726.223	3274.76	688.096	2190.17	1589.08	2180.99	3424.53
Q6IFX2	Krt42	50133.1	9	Mus musculus	100	Keratin, type I cytoskeletal 42	4.8e-05	0.040869	0.066801	2.51451		1732.76	2533.81	7312.9	3394.11	6313.34	5813.19	9319.23	12737.6
Q921V5	Mgat2	51029.8	11	Mus musculus	100	Alpha-1,6-mannosyl-glycoprotein 2-beta-N-acetylglucosaminyltransferase	3.74e-05	0.000500895	0.00209854	2.509		326.071	264.379	300.329	345.549	707.85	874.91	572.207	1000.44
P35283	Rab12	27328.5	3	Mus musculus	100	Ras-related protein Rab-12	2.02e-05	0.0379981	0.0628149	2.50494		59.1851	69.1463	39.0794	57.4335	342.74	81.9602	139.96	91.9839
Q8CCH2	Nhlrc3	38195.5	5	Mus musculus	100	NHL repeat-containing protein 3	7.16e-05	0.00116672	0.00390525	2.49906		112.297	63.3066	73.8257	97.8664	212.259	195.229	178.423	270.96
Q61414	Krt15	49137.6	6	Mus musculus	100	Keratin, type I cytoskeletal 15	2.84e-08	0.045094	0.0727317	2.49596		179.695	190.486	576.575	443.519	790.982	475.984	1313.27	687.077
Q80V26	Bpnt2	38616.3	1	Mus musculus	100	Golgi-resident adenosine 3',5'-bisphosphate 3'-phosphatase	0.000789371	0.00099184	0.00346731	2.49417		55.0402	47.6503	76.286	75.2872	127.404	135.029	180.508	187.719
Q9D154	Serpinb1a	42574.9	2	Mus musculus	100	Leukocyte elastase inhibitor A	0.00308947	0.0204141	0.0376684	2.49087		85.4443	53.4123	61.7162	65.8469	271.554	242.306	128.469	84.459
P17710	Hk1	108303	37	Mus musculus	100	Hexokinase-1	7.25e-09	0.00022259	0.00120857	2.49022		536.2	377.669	536.589	440.314	1472.18	1061.85	1063.52	1106.68
Q61838	Pzp	165853	9	Mus musculus	100	Pregnancy zone protein	0.000136716	0.00103551	0.00356718	2.48823		2217.39	1904.05	2774.8	2464.35	5113.7	6013.83	4412.99	8154.55
O88207	Col5a1	183677	78	Mus musculus	100	Collagen alpha-1(V) chain	7.31e-08	0.00076083	0.00284389	2.47022		6161.72	4003.46	3828.3	4222.38	10001.9	12895.3	8884.29	12957
Q61810	Ltbp3	134363	24	Mus musculus	100	Latent-transforming growth factor beta-binding protein 3	7.03e-12	0.000270684	0.00138384	2.45749		498.791	410.712	410.536	408.039	893.437	1437.16	930.189	1047.93
Q61781	Krt14	52867	27	Mus musculus	100	Keratin, type I cytoskeletal 14	2.59e-06	0.0365388	0.0608239	2.45533		2228.56	3265.95	9529.18	3849.53	10294.5	6817.31	12639.1	10939.6
Q9Z1P8	Angptl4	45538.3	5	Mus musculus	100	Angiopoietin-related protein 4	1.86e-06	0.00171096	0.00526085	2.45499		218.712	118.565	177.762	204.772	536.609	468.679	390.893	348.779
Q3UZ09	C1rl	53435.3	3	Mus musculus	100	Complement C1r subcomponent-like protein	0.00024141	9.14927e-05	0.000666999	2.45469		74.8348	73.4533	76.1575	74.3866	169.859	205.94	144.926	223.013
Q5EAC9;Q9JK92	HSPB8;Hspb8	21673.49;21533.31	2	Bos taurus;Mus musculus	100	Heat shock protein beta-8	0.000212454	0.000390158	0.00176365	2.45449		3790.64	2655.77	3754.8	3457.87	7821.71	10053.9	6535.31	9230.9
P08121	Col3a1	138943	109	Mus musculus	100	Collagen alpha-1(III) chain	1.47e-09	0.0031793	0.00851472	2.44379		19171.6	14678.9	11017.5	13101	26003.1	43263.3	27822.8	46285.9
P57759	Erp29	28823.2	11	Mus musculus	100	Endoplasmic reticulum resident protein 29	4.63e-07	0.000554672	0.00225142	2.44329		530.77	292.563	399.644	328.316	1000.29	860.949	899.936	936.866
Q3TMX7	Qsox2	77775.2	5	Mus musculus	100	Sulfhydryl oxidase 2	2.02e-05	0.000483147	0.00205378	2.43316		58.9221	79.1639	45.6421	63.0795	140.392	150.837	128.114	173.499
Q9R0H5	Krt71	57382.5	10	Mus musculus	100	Keratin, type II cytoskeletal 71	5.65e-06	0.0478763	0.0763717	2.43277		5004.4	4143.14	14209.8	10550.6	17294.6	12662.1	32548.6	15275.6
Q3TCN2	Plbd2	66289.5	19	Mus musculus	100	Putative phospholipase B-like 2	6.4e-08	5.81101e-05	0.000487996	2.43117		394.593	316.946	401.009	399.27	842.982	981.436	792.97	1066.31
P50543	S100a11	11082.7	9	Mus musculus	100	Protein S100-A11	1.37e-07	4.58099e-05	0.000415145	2.4199		4516.65	3552.33	4288.74	3641.72	10638.8	9053.45	10664.2	8366.1
Q8BND5	Qsox1	82785.3	53	Mus musculus	100	Sulfhydryl oxidase 1	5.55e-08	0.00086422	0.00314633	2.41618		7721.04	6434.83	7404.91	8409.88	15392.7	20847	13599.4	24163.6
Q2HJF7;Q6PHZ2	CAMK2D;Camk2d	55293.25;56369.4	8	Bos taurus;Mus musculus	100	Calcium/calmodulin-dependent protein kinase type II subunit delta	1.15e-05	2.24939e-06	5.72214e-05	2.41536		118.157	103.471	107.941	108.659	236.758	287.88	260.21	275.181
Q8C7V8	Ccdc134	26494.5	2	Mus musculus	100	Coiled-coil domain-containing protein 134	0.00971871	0.000296433	0.00146434	2.40247		123.326	110.92	148.133	122.687	319.099	329.82	350.762	224.353
O88839	Adam15	92663.9	7	Mus musculus	100	Disintegrin and metalloproteinase domain-containing protein 15	2.17e-05	0.000700267	0.00268388	2.39465		396.804	263.413	356.269	341.197	654.506	940.596	686.504	988.561
P28665	Mug1	165298	2	Mus musculus	100	Murinoglobulin-1	0.000205138	0.00845011	0.018469	2.39415		1018.12	1920.48	2067.29	2006.65	3266.48	4258.18	3159.13	6064.83
Q9CQU0	Txndc12	19048.5	10	Mus musculus	100	Thioredoxin domain-containing protein 12	3.14e-07	0.000301781	0.00147916	2.39009		602.448	385.153	436.072	455.798	1179.67	1015.73	963.925	1303.04
Q5U5V2	Hykk	42356.6	1	Mus musculus	100	Hydroxylysine kinase	0.00116736	0.025406	0.0448852	2.38549		3190.53	2968.17	4659.09	5745.67	7704.53	12815.6	5257.21	15814.8
Q922R8	Pdia6	48100.4	14	Mus musculus	100	Protein disulfide-isomerase A6	2.37e-06	0.000467201	0.00201088	2.38485		1470.06	882.725	1349.63	1003.87	3033.24	2531.6	2666.71	2777.23
A7YY73;O54791	MAFF;Maff	18231.03;16954.62	1	Bos taurus;Mus musculus	100	Transcription factor MafF	0.00100142	0.088043	0.127976	2.38031		35.466	10.0097	43.8495	32.1476	118.091	32.0408	66.8713	63.4922
Q3UHH8	Gxylt1	46490.6	6	Mus musculus	100	Glucoside xylosyltransferase 1	2.28e-06	0.000310355	0.00150363	2.37902		146.908	125.694	133.826	122.026	231.733	312.765	345.244	386.02
Q9QWL7	Krt17	48161.8	43	Mus musculus	100	Keratin, type I cytoskeletal 17	1.32e-06	0.0332805	0.056046	2.37406		9595.73	15404	38636.7	17027.9	42834.2	29580.4	51985.1	46898.6
P11688	Itga5	115043	16	Mus musculus	100	Integrin alpha-5	1.17e-05	8.23894e-05	0.000620218	2.3693		244.013	202.373	227.004	258.771	600.577	640.79	459.092	517.381
P53690	Mmp14	65919	12	Mus musculus	100	Matrix metalloproteinase-14	1.45e-06	1.01636e-05	0.000173426	2.36846		532.528	492.547	560.918	608.307	1370.25	1311.14	1134.1	1382.21
Q9R1Q9	Atp6ap1	51007.6	12	Mus musculus	100	V-type proton ATPase subunit S1	5.01e-06	0.000714402	0.0027215	2.36142		1914.17	1587.44	2199.83	1730.64	4553.06	4812.84	3114.85	5270.19
Q8BYB9	Poglut1	46379.5	5	Mus musculus	100	Protein O-glucosyltransferase 1	5.93e-06	0.000117368	0.000782244	2.36116		175.749	120.8	127.079	135.056	319.486	376.366	297.633	316.452
P04975;Q6IRU5	CLTB;Cltb	25082.45;25171.52	7	Bos taurus;Mus musculus	100	Clathrin light chain B	1.73e-07	3.08396e-05	0.000330766	2.35818		352.762	260.196	291.36	271.056	750.55	698.538	681.118	627.748
Q9Z0F8	Adam17	93056.1	5	Mus musculus	100	Disintegrin and metalloproteinase domain-containing protein 17	0.00201102	0.00121773	0.00402607	2.35255		70.2386	38.4636	58.2562	66.492	122.651	118.753	144.86	151.925
Q7TSG5	Sh3d21	60324.1	1	Mus musculus	100	SH3 domain-containing protein 21	0.000446492	0.00358339	0.00936489	2.35139		98970.3	53825.6	79071.8	84367.5	244012	187680	128324	184863
Q60963	Pla2g7	49258.3	4	Mus musculus	100	Platelet-activating factor acetylhydrolase	0.000931594	0.0235743	0.0424024	2.3499		88.894	86.7747	93.9032	93.5079	108.654	292.397	168.667	385.432
P37889	Fbln2	131834	67	Mus musculus	100	Fibulin-2	2.17e-09	0.00106271	0.00363438	2.33435		19434.4	13404.9	15093.4	16685	33673.1	43953.6	27969.3	47060
P25118	Tnfrsf1a	50130	3	Mus musculus	100	Tumor necrosis factor receptor superfamily member 1A	1.87e-07	0.00184848	0.00555798	2.33407		385.363	352.417	355.533	375.347	678.673	947.621	651.688	1283.39
Q62425	Ndufa4	9326.79	3	Mus musculus	100	Cytochrome c oxidase subunit NDUFA4	0.000249286	0.00131059	0.00426592	2.32798		124.423	70.6541	109.165	101.07	277.097	232.041	243.039	182.301
Q6IFZ6	Krt77	61358.8	9	Mus musculus	100	Keratin, type II cytoskeletal 1b	6.14e-07	0.0221623	0.0403426	2.32671		2677.5	2400.57	6622.56	3966.39	9379.59	6462.35	12279	6648.1
P52793	Efna1	23802.2	10	Mus musculus	100	Ephrin-A1	3.83e-05	0.0017867	0.00544071	2.32627		320.517	391.52	311.877	404.238	666.37	811.093	688.481	1245.05
B2RXS4	Plxnb2	206230	16	Mus musculus	100	Plexin-B2	1.37e-06	0.000146811	0.00090889	2.3235		188.832	154.867	206.333	204.645	411.343	477.14	363.916	503.877
Q9Z0M5	Lipa	45325.4	4	Mus musculus	100	Lysosomal acid lipase/cholesteryl ester hydrolase	6.83e-06	0.00290468	0.00792344	2.31799		66.5678	64.1432	64.3532	60.9793	100.504	219.998	125.799	173.915
Q64302	Tm4sf1	22243	1	Mus musculus	100	Transmembrane 4 L6 family member 1	0.000214665	0.00140806	0.00453242	2.31396		46.3214	42.4014	36.1248	36.5051	138.808	81.6051	87.4511	74.9621
Q8VHI3	Pofut2	49429.3	11	Mus musculus	100	GDP-fucose protein O-fucosyltransferase 2	9.18e-08	0.000257489	0.00134029	2.3135		298.706	185.602	242.501	231.994	615.17	571.533	497.676	510.637
P20334	Tnfrsf9	27597.8	3	Mus musculus	100	Tumor necrosis factor receptor superfamily member 9	8.72e-08	0.0247047	0.0439958	2.31002		144.384	274.276	223.423	267.043	313.517	580.701	395.493	934.388
P15535	B4galt1	44411.1	16	Mus musculus	100	Beta-1,4-galactosyltransferase 1	1.91e-07	0.00152718	0.00484977	2.30908		995.375	788.39	965.482	1102.83	1869.1	2240.23	1764.57	3214.91
Q80W68	Kirrel1	87176.2	8	Mus musculus	100	Kin of IRRE-like protein 1	7.53e-06	1.80599e-05	0.000237876	2.30714		49.3332	53.4978	50.7242	51.2027	118.799	129.129	97.7061	129.574
P25119	Tnfrsf1b	50319.9	1	Mus musculus	100	Tumor necrosis factor receptor superfamily member 1B	6.16e-06	0.0166428	0.031893	2.29729		296.149	373.926	255.003	348.661	428.839	943.662	558.147	1214.08
Q9JLS0	Hilpda	7007.34	1	Mus musculus	100	Hypoxia-inducible lipid droplet-associated protein	0.00028742	0.0035145	0.00922952	2.29353		110.46	60.1453	55.2373	95.2181	165.387	205.579	160.749	176.908
Q9CXI5	Manf	20387.8	13	Mus musculus	100	Mesencephalic astrocyte-derived neurotrophic factor	1.44e-06	0.000108551	0.000740462	2.29213		1191.56	811.795	1017.27	849.609	2352.26	2242.76	2076.21	2106.84
Q9CYL5	Glipr2	17090.2	8	Mus musculus	100	Golgi-associated plant pathogenesis-related protein 1	4.73e-08	0.0011102	0.0037426	2.28953		111.919	139.127	81.7009	131.254	228.64	315.479	231.447	274.832
Q00493	Cpe	53255.9	51	Mus musculus	100	Carboxypeptidase E	2.16e-07	0.000421682	0.00187696	2.28744		12955.6	9147.33	11905.7	12099.5	24773.2	28524.6	20898.1	31649.5
O55128;Q3T022	Sap18;SAP18	17595.14;17579.08	2	Mus musculus;Bos taurus	100	Histone deacetylase complex subunit SAP18	8.59e-07	0.019058	0.0357232	2.28059		1832.22	1380.73	3186.24	2059.35	4415.33	3962.31	3237.15	7928.83
Q9JKR6	Hyou1	111181	40	Mus musculus	100	Hypoxia up-regulated protein 1	5.47e-07	0.000602444	0.00240914	2.27912		531.652	318.929	501.914	398.546	1090.64	933.219	885.306	1015.64
Q922P8	Tmem132a	110239	19	Mus musculus	100	Transmembrane protein 132A	2.69e-08	0.000523786	0.00215855	2.27868		395.708	359.155	391.418	448.584	792.712	1047.52	707.799	1144.7
Q8BGQ6	Efcab14	53693.7	1	Mus musculus	100	EF-hand calcium-binding domain-containing protein 14	0.000885788	0.0186196	0.0350241	2.27392		41.0695	28.1158	44.1226	46.5422	71.1977	58.0468	91.4277	167.786
Q8VHX6	Flnc	291119	178	Mus musculus	100	Filamin-C	1.99e-10	1.14599e-05	0.000182354	2.27247		4357.52	4062.61	4573.42	4695.69	10270.8	8615.99	11036.3	10381.1
P43406	Itgav	115360	4	Mus musculus	100	Integrin alpha-V	3.04e-05	0.00113208	0.00380618	2.27139		61.6636	39.3395	60.6777	69.1157	139.572	141.51	105.762	129.634
Q8C4J7	Tbl3	88265.8	1	Mus musculus	62.5	Transducin beta-like protein 3	0.000806184	0.584303	0.63305	2.26875		55.7279	28.512	0	0	71.8447	0	20.2175	28.9818
P70265	Pfkfb2	59925.4	1	Mus musculus	100	6-phosphofructo-2-kinase/fructose-2,6-bisphosphatase 2	0.000121783	3.95163e-05	0.00038031	2.26847		410.449	313.021	383.347	422.405	831.015	872.821	801.816	947.271
Q922U2	Krt5	61766.7	35	Mus musculus	100	Keratin, type II cytoskeletal 5	1.21e-09	0.0399967	0.0655032	2.26171		1789.6	1562.49	4402.73	3003.21	4986.71	3824.45	9855.25	5147.32
Q9QZJ6	Mfap5	18538.2	1	Mus musculus	100	Microfibrillar-associated protein 5	0.000209223	0.000702787	0.00268537	2.25974		211.922	172.194	184.369	203.282	606.14	354.636	380.049	436.536
Q8R0F3	Sumf1	40659.4	7	Mus musculus	100	Formylglycine-generating enzyme	3.65e-05	0.00055526	0.00225142	2.2557		105.469	74.9683	88.4517	97.1696	189.249	197.975	173.091	271.296
O35988	Sdc4	21482.4	7	Mus musculus	100	Syndecan-4	9.76e-06	0.00593724	0.0139881	2.2463		2859.27	1826.97	1925.46	2321.07	4725.37	4922.15	3373.94	7574.55
O88531	Ppt1	34490.2	6	Mus musculus	100	Palmitoyl-protein thioesterase 1	1.62e-07	9.14797e-05	0.000666999	2.238		259.623	246.577	272.167	278.777	497.329	737.412	555.898	597.699
Q9CYA0	Creld2	38219.5	11	Mus musculus	100	Protein disulfide isomerase Creld2	5.98e-09	0.000514253	0.00213556	2.23408		435.858	300.149	387.051	278.703	805.856	839.491	653.947	794.633
P10605	Ctsb	37279.8	33	Mus musculus	100	Cathepsin B	4.43e-08	0.00187504	0.00561917	2.22589		7617.3	7563.61	9990.65	10079.1	15607.3	21972.6	15784.8	26309.3
Q9WVH9	Fbln5	50193.4	38	Mus musculus	100	Fibulin-5	6.5e-09	0.00100464	0.00349512	2.21779		8428.59	6416.27	6714.74	7655.25	17803.8	20730.4	11889.7	15325.6
Q9ERR7	Selenof	17806.5	3	Mus musculus	100	Selenoprotein F	6.98e-05	0.0029501	0.00803781	2.1959		88.6547	59.2708	91.0637	69.9868	189.125	117.26	210.907	166.48
P62631;Q32PH8	Eef1a2;EEF1A2	50454.16;50470.16	1	Mus musculus;Bos taurus	100	Elongation factor 1-alpha 2	0.000130977	0.024798	0.0440996	2.18568		182.207	126.764	252.99	288.74	630.259	341.672	301.929	592.214
Q0VCM0;Q9D708	S100A16;S100a16	11776.37;14324.02	2	Bos taurus;Mus musculus	100	Protein S100-A16	0.000654043	0.00657033	0.0151398	2.18519		36.0055	26.8846	34.289	33.3021	96.6552	53.6972	96.9981	50.0629
P21460	Cst3	15530.8	24	Mus musculus	100	Cystatin-C	2.12e-07	0.00153889	0.00487168	2.18493		32547.2	22794.3	27062.7	29072.7	54447.1	66519.7	45802.2	80192.8
Q9DCK3	Tspan4	26053.5	2	Mus musculus	100	Tetraspanin-4	0.000255692	0.000348118	0.00161899	2.17099		152.461	139.395	176.75	161.483	377.386	410.104	326.833	266.389
Q9CQJ2	Pih1d1	32208.5	2	Mus musculus	100	PIH1 domain-containing protein 1	0.00012433	0.0117265	0.0241232	2.17012		146.958	181.198	347.953	152.028	392.157	452.908	347.374	506.36
Q07813	Bax	21394.6	8	Mus musculus	100	Apoptosis regulator BAX	4.96e-07	0.000149605	0.000914817	2.16437		334.997	331.496	362.718	360.044	738.858	813.943	893.652	592.169
O08912;Q07537	Galnt1;GALNT1	64254.99;64191.93	7	Mus musculus;Bos taurus	100	Polypeptide N-acetylgalactosaminyltransferase 1	4.88e-05	0.000335263	0.00158817	2.15896		155.99	146.408	157.745	180.824	340.921	365.754	267.982	423.548
Q8VHR0	Pcdh18	125420	6	Mus musculus	100	Protocadherin 18	0.000322034	0.00276636	0.00758642	2.15532		325.513	238.494	313.332	378.161	650.078	562.825	566.836	957.138
P50446	Krt6a	59335.1	38	Mus musculus	100	Keratin, type II cytoskeletal 6A	9.82e-09	0.0789232	0.117007	2.15454		7407.08	13673.6	36966.7	11911	38404.9	23920.2	25967.4	40283.3
P29788	Vtn	54849	3	Mus musculus	100	Vitronectin	3.14e-05	0.00130955	0.00426592	2.15295		202.901	181.651	252.71	249.158	386.299	577.762	396.629	563.243
Q9D735	Trir	18376.5	2	Mus musculus	100	Telomerase RNA component interacting RNase	0.000159147	0.0535586	0.0839129	2.14355		223.87	424.688	463.543	575.989	885.247	1319.61	1072.01	427.955
Q9ES89	Extl2	37390.6	9	Mus musculus	100	Exostosin-like 2	4.69e-05	0.00268077	0.00740542	2.14352		697.171	612.21	716.55	702.711	1139.04	1525.47	1187.64	2198.58
Q99LJ1	Fuca1	52280.6	4	Mus musculus	100	Tissue alpha-L-fucosidase	8.63e-05	0.000274425	0.00138704	2.14234		194.139	152.436	190.363	211.626	348.443	452.797	354.202	449.387
Q91Z92	B3galt6	37021.2	1	Mus musculus	75	Beta-1,3-galactosyltransferase 6	0.00103295	0.538873	0.590775	2.1328		21.8506	14.6725	0	10.5681	37.1451	36.5585	0	51.6269
P26443	Glud1	61336.8	27	Mus musculus	100	Glutamate dehydrogenase 1, mitochondrial	2.14e-11	0.0132479	0.0265308	2.129		853.806	416.01	712.108	586.997	1833.19	1192.37	905.564	1541.01
Q8BP92	Rcn2	37270.8	14	Mus musculus	100	Reticulocalbin-2	2.68e-06	0.00436215	0.0110338	2.12747		468.635	230.073	355.189	321.823	873.318	650.511	590.734	752.335
Q8C1Q4	Metrn	31469	6	Mus musculus	100	Meteorin	2.34e-07	0.00620474	0.0144828	2.12124		171.693	133.013	180.125	191.661	299.55	438.044	245.154	496.229
O08992	Sdcbp	32379.3	18	Mus musculus	100	Syntenin-1	8.61e-10	0.000180367	0.00104967	2.1207		614.665	536.971	722.355	760.009	1338.99	1579.71	1268.81	1365.62
P27773	Pdia3	56678.4	65	Mus musculus	100	Protein disulfide-isomerase A3	7.33e-09	0.00169093	0.00522487	2.12022		8709.89	4826.2	6642.6	5488.58	14730.9	13139.6	11424.5	14005.4
Q8K1E3	Dlk2	40404.3	2	Mus musculus	100	Protein delta homolog 2	5.13e-07	0.0208902	0.0383782	2.11273		408.558	179.756	263.63	264.497	506.539	529.914	411.777	923.088
O35598	Adam10	83968.1	24	Mus musculus	100	Disintegrin and metalloproteinase domain-containing protein 10	5.92e-08	0.00131594	0.00427595	2.10957		710.303	691.118	752.185	808.71	1263.62	1860.5	1243	2023.84
O88653	Lamtor3	13552.7	1	Mus musculus	100	Ragulator complex protein LAMTOR3	0.00582869	0.00163818	0.0050994	2.10864		48.9781	47.3943	45.1113	52.7699	139.395	93.7528	74.3004	112.51
P17897;Q6B411	Lyz1;	16794.2;16782.52	1	Mus musculus;Bos taurus	100	Lysozyme C-1;Lysozyme C, milk isozyme	1.07e-05	0.0556055	0.0864085	2.10388		313.03	324.775	910.345	595.845	1582.64	847.964	694.214	1159.67
Q9EQX4	Aif1l	17023.8	11	Mus musculus	100	Allograft inflammatory factor 1-like	1.61e-05	8.36562e-05	0.000627256	2.10267		515.794	542.48	518.459	674.511	1145.86	1119.32	1353.48	1101.81
O54907	Tnfsf12	27440.5	5	Mus musculus	100	Tumor necrosis factor ligand superfamily member 12	5.15e-05	0.013407	0.0267778	2.10008		32.8034	34.4012	23.7914	48.5925	77.1191	75.0767	45.7026	95.8992
G3X9C2	Nccrp1	30407.5	2	Mus musculus	100	F-box only protein 50	2.49e-05	0.0488658	0.0776223	2.0982		76.4066	60.9067	127.809	88.7913	167.601	103.717	359.196	163.93
O88892;P84102;Q32P76	Serf1;Serf2;SERF1	7322.38;6899.84;7379.4	1	Mus musculus;Mus musculus;Bos taurus	87.5	Small EDRK-rich factor 1;Small EDRK-rich factor 2;Small EDRK-rich factor 1	0.000622096	0.528383	0.580959	2.09563		91.5805	50.6184	102.084	0	72.7089	58.1722	41.6679	51.7871
Q6X893	Slc44a1	73067	4	Mus musculus	100	Choline transporter-like protein 1	2.3e-05	0.000323248	0.00154823	2.09236		74.3056	75.0907	86.4476	85.0448	219.449	154.098	159.546	145.727
Q80TF3	Pcdh19	126035	2	Mus musculus	100	Protocadherin-19	0.000211948	0.00155353	0.00491281	2.09185		32.5785	32.0354	49.0018	36.0061	72.6753	88.333	60.9411	90.1258
Q99PP9	Trim16	62943.1	9	Mus musculus	100	Tripartite motif-containing protein 16	1.2e-08	0.000348304	0.00161899	2.09179		339.989	369.596	385.249	433.88	898.03	767.119	926.042	630.36
Q3MHM7;Q6ZWV7	RPL35;Rpl35	14565.5;14552.54	3	Bos taurus;Mus musculus	100	Large ribosomal subunit protein uL29	0.000118526	0.000431828	0.00190863	2.09168		1322.84	985.24	1195.88	894.328	2325.18	1939.5	2325.26	2544.48
Q8K297	Colgalt1	71060.5	7	Mus musculus	100	Procollagen galactosyltransferase 1	2.57e-08	0.00122272	0.00403552	2.08376		109.52	72.827	119.814	89.2632	213.998	176	184.514	231.422
Q9R0E2	Plod1	83595.1	58	Mus musculus	100	Procollagen-lysine,2-oxoglutarate 5-dioxygenase 1	3.27e-07	0.00105982	0.00363107	2.07871		1666.23	1352.48	1659.48	1692.41	2819.62	3889.24	2627.43	4101.44
Q9EQK5	Mvp	95924.3	28	Mus musculus	100	Major vault protein	6.03e-06	0.00072194	0.00274031	2.06832		934.497	1063.64	676.877	948.91	1809.78	2101.98	1946.32	1578.01
Q64151	Sema4c	92556.5	1	Mus musculus	100	Semaphorin-4C	0.00363561	0.148803	0.197794	2.06078		17.3265	9.57294	15.622	19.8105	40.0066	46.2693	9.27882	53.9015
Q61090;Q9JIP6	Fzd7;Fzd2	63733.17;64058.66	2	Mus musculus	100	Frizzled-7;Frizzled-2	6.13e-07	0.00607998	0.0142444	2.0591		115.79	167.08	98.1869	136.76	318.501	239.373	187.011	327.54
P97467	Pam	108963	24	Mus musculus	100	Peptidyl-glycine alpha-amidating monooxygenase	1.05e-07	0.00172865	0.0052981	2.0527		453.021	369.665	493.866	508.236	834.175	1005.01	727.083	1224.31
Q61543	Glg1	133734	7	Mus musculus	100	Golgi apparatus protein 1	1.28e-05	0.00259674	0.00723347	2.04842		140.138	98.6221	127.392	121.829	224.494	293.453	182.781	313.637
Q9QWR8	Naga	47234.7	16	Mus musculus	100	Alpha-N-acetylgalactosaminidase	2.18e-06	0.000458362	0.00198869	2.04351		248.365	248.111	219.7	232.506	498.043	531.835	363.54	570.05
Q80V53	Chst14	43145	10	Mus musculus	100	Carbohydrate sulfotransferase 14	1.5e-05	0.00805892	0.0177682	2.04345		294.275	216.471	280.246	308.702	372.195	778.958	489.847	676.616
Q811B3	Adamts12	177769	7	Mus musculus	100	A disintegrin and metalloproteinase with thrombospondin motifs 12	1.55e-07	0.0153725	0.0299138	2.04308		208.689	95.6542	94.5556	106.202	187.71	278.62	232.122	287.706
O08573	Lgals9	40035.9	10	Mus musculus	100	Galectin-9	7.03e-12	2.23198e-05	0.000272463	2.03955		320.637	264.475	334.344	327.187	658.867	658.605	629.569	587.571
Q7TSS2	Ube2q1	46173	1	Mus musculus	87.5	Ubiquitin-conjugating enzyme E2 Q1	0.000486723	0.417562	0.475435	2.03641		0	32.5733	15.7107	12.5449	7.77769	22.5774	19.3401	32.5088
Q64314	Cd34	40982.6	2	Mus musculus	100	Hematopoietic progenitor cell antigen CD34	0.000285986	0.000739487	0.00277833	2.03283		91.3384	79.0557	111.604	97.2501	244.319	181.29	162.431	186.02
Q60847	Col12a1	340214	197	Mus musculus	100	Collagen alpha-1(XII) chain	6.77e-09	0.0141217	0.027911	2.03158		6254.51	2605.04	2897.02	3549.81	7228.26	8926.52	6681.55	6620.75
Q61735	Cd47	33097.5	1	Mus musculus	100	Leukocyte surface antigen CD47	7.04e-05	0.014997	0.029319	2.03054		77.2527	92.3885	71.9902	83.0733	98.8456	238.489	141.98	216.802
Q02105	C1qc	25991.6	2	Mus musculus	100	Complement C1q subcomponent subunit C	0.00152566	0.0421856	0.0686265	2.02401		3481.32	2593.55	3736.17	3021.3	3272.81	11605.5	6160.82	7309.43
P12032	Timp1	22628.3	14	Mus musculus	100	Metalloproteinase inhibitor 1	6.02e-09	0.00789191	0.0174611	2.02363		18132.7	9892.02	10359.5	11400.7	29260.8	27911.8	17595.5	24720.9
Q8CIF4	Btd	58154.3	15	Mus musculus	100	Biotinidase	2.41e-07	0.00696245	0.015876	2.01746		380.864	347.543	415.389	466.804	620.933	988.157	603.556	1148.16
Q8VDK1	Nit1	35705.1	2	Mus musculus	100	Deaminated glutathione amidase	0.000738157	0.0257668	0.0452686	2.01534		41.5638	39.9704	38.7693	42.8046	68.1568	47.855	144.846	96.2686
Q9D8T0	Fam3a	25393.5	3	Mus musculus	100	Protein FAM3A	0.000464116	0.00161316	0.00503814	2.00674		111.086	110.907	105.749	137.773	193.872	255.266	191.842	306.596
Q9JME2	Chst11	41632	4	Mus musculus	100	Carbohydrate sulfotransferase 11	0.000220638	0.0176642	0.0335106	2.00489		128.856	81.8372	136.106	117.951	135.158	282.209	239.643	299.238
Q8JZZ7	Adgrl2	166577	3	Mus musculus	100	Adhesion G protein-coupled receptor L2	0.00081868	0.00528066	0.0128415	2.00407		44.0387	42.8174	42.4927	48.614	72.8762	93.5717	67.2561	137
P40237	Cd82	29628.5	5	Mus musculus	100	CD82 antigen	1.14e-05	0.000722381	0.00274031	2.00225		240.878	223.224	228.103	238.579	392.021	576.766	381.483	545.244
Q8BLX7	Col16a1	155805	13	Mus musculus	100	Collagen alpha-1(XVI) chain	1.06e-06	0.00108009	0.00367385	2.0003		444.2	487.789	469.14	470.143	718.126	1245.07	859.101	996.053
P79244;Q9D823	RPL37;Rpl37	11077.88;11077.88	1	Bos taurus;Mus musculus	100	Large ribosomal subunit protein eL37	0.00892438	0.0255378	0.0450128	1.99527		154.719	65.8304	143.274	83.1723	235.658	158.521	258.26	199.387
P35822	Ptprk	164186	26	Mus musculus	100	Receptor-type tyrosine-protein phosphatase kappa	2.64e-08	0.00214805	0.00625383	1.99177		1355.61	1234.36	1355.52	1446.93	2462.06	2902.91	1975.71	3657.86
Q3TGF2	Fam107b	15571.7	7	Mus musculus	100	Protein FAM107B	9.89e-06	0.00218927	0.00633966	1.98773		117.501	123.53	111.261	110.13	252.722	189.326	318.783	182.03
P14211	Calr	47994.5	29	Mus musculus	100	Calreticulin	1.58e-06	0.0108421	0.0227417	1.97682		16301.7	8242.33	13720.1	9209.04	28679.1	19494.2	19276.6	24055.9
Q9Z175	Loxl3	83740.3	21	Mus musculus	100	Lysyl oxidase homolog 3	1.32e-08	0.00545966	0.0131918	1.97186		394.586	312.622	358.583	421.398	655.632	856.585	508.852	986.115
Q62165	Dag1	96904.7	43	Mus musculus	100	Dystroglycan 1	8.52e-10	0.00187023	0.0056092	1.96549		3227.01	2667.85	3029.55	3458	5627.68	6387.11	4645.59	8060.67
Q8BPG6	Sumf2	34737.2	3	Mus musculus	100	Inactive C-alpha-formylglycine-generating enzyme 2	0.000271365	0.000958571	0.0033918	1.96496		96.4537	76.4754	119.068	96.2766	188.863	216.064	157.096	196.643
Q9CQI6	Cotl1	15943.9	10	Mus musculus	100	Coactosin-like protein	0.000105909	0.00395891	0.0101704	1.95909		1255.87	1166.47	1063.24	980.758	2468.62	2368.09	2658.52	1447.92
Q91ZX7	Lrp1	504742	110	Mus musculus	100	Prolow-density lipoprotein receptor-related protein 1	4.37e-11	0.000583667	0.00234397	1.95723		1060.57	1032.54	1197.84	1250.68	2180.7	2388.33	1737.3	2660.71
Q9DBG6	Rpn2	69062.9	1	Mus musculus	100	Dolichyl-diphosphooligosaccharide--protein glycosyltransferase subunit 2	0.00083922	0.0318037	0.0539193	1.95677		40.2805	25.135	45.3275	70.3756	116.278	69.3587	78.7315	74.5702
O35451	Atf6b	76007.4	2	Mus musculus	100	Cyclic AMP-dependent transcription factor ATF-6 beta	3.28e-05	0.0394896	0.064855	1.95465		58.8109	36.6097	86.3045	109.676	119.243	146.395	107.74	158.175
Q9QXX0;Q9QYE5	Jag1;Jag2	134164.03;134745.46	1	Mus musculus	100	Protein jagged-1;Protein jagged-2	9.72e-08	0.0141316	0.0279161	1.95323		163.15	89.1945	124.266	91.5957	216.093	305.283	158.802	230.128
Q9EPS3	Glce	70088.9	6	Mus musculus	100	D-glucuronyl C5-epimerase	7.97e-06	0.00332757	0.00883688	1.94774		146.836	122.597	169.802	192.052	311.054	350.025	224.344	345.898
P28652;Q3MHJ9	Camk2b;CAMK2B	60460.87;60481.99	5	Mus musculus;Bos taurus	100	Calcium/calmodulin-dependent protein kinase type II subunit beta	6.96e-05	2.75831e-05	0.000307483	1.94419		226.489	191.522	200.589	190.166	379.441	384.031	443.313	365.964
Q9JLF6	Tgm1	89825.6	6	Mus musculus	100	Protein-glutamine gamma-glutamyltransferase K	0.000653959	0.0623809	0.095209	1.94042		82.7058	66.6674	194.163	139.159	189.361	151.021	317.942	232.289
P19182	Ifrd1	49935.1	5	Mus musculus	100	Interferon-related developmental regulator 1	0.000145031	2.92346e-05	0.000320136	1.93756		77.812	60.4061	72.4663	66.572	140.943	135.597	130.976	127.67
Q9CZ28	Snf8	28886.3	2	Mus musculus	100	Vacuolar-sorting protein SNF8	0.000259562	0.00760444	0.0170345	1.93746		229.121	202.075	167.994	217.24	563.788	353.499	273.903	436.16
P61514;Q3MIC0	Rpl37a;RPL37A	10275.25;10275.25	6	Mus musculus;Bos taurus	100	Large ribosomal subunit protein eL43	8.23e-07	0.00435733	0.011029	1.93413		409.046	246.619	363.281	231.553	635.176	529.553	636.826	554.384
P02469	Lamb1	197090	76	Mus musculus	100	Laminin subunit beta-1	3.86e-08	0.000444916	0.00194825	1.92712		4844.74	3826.86	4597.08	5082.64	8166.59	9960.93	7456.29	9850.53
Q8CBW3	Abi1	52287.5	7	Mus musculus	100	Abl interactor 1	1.44e-07	3.92819e-05	0.000379659	1.92234		266.009	217.057	233.384	228.411	480.631	430.925	492.887	411.74
P70665	Siae	60775.4	6	Mus musculus	100	Sialate O-acetylesterase	3.34e-06	0.00403938	0.010349	1.91956		161.449	112.573	128.869	132.612	203.384	288.89	211.37	339.564
Q640N1	Aebp1	128365	79	Mus musculus	100	Adipocyte enhancer-binding protein 1	1.2e-08	0.00107882	0.00367285	1.91623		23255.2	20376.6	23643.5	24862.2	43450.9	47736	33427.4	54168.5
P63276	Rps17	15524.1	18	Mus musculus	100	Small ribosomal subunit protein eS17	1.07e-06	0.00119631	0.00397264	1.90836		788.221	676.444	655.081	471.041	1238.98	1142.82	1179.33	1306.77
P70206	Plxna1	211099	5	Mus musculus	100	Plexin-A1	0.000198096	0.00507468	0.0124124	1.90576		392.802	334.677	271.874	344.938	699.008	681.512	435.865	783.204
Q5E9L7;Q920Q4	VPS16;Vps16	NaN;94928.18	2	Bos taurus;Mus musculus	100	Vacuolar protein sorting-associated protein 16 homolog	0.0011472	0.00153077	0.00485348	1.90402		48.7657	52.1959	62.9584	52.4018	130.752	80.0385	96.1204	109.717
Q17QJ7;Q58DT4;Q922Q4;Q922W5	PYCR2;PYCR1;Pycr2;Pycr1	33630.14;33453.78;33659.05;32373.41	1	Bos taurus;Bos taurus;Mus musculus;Mus musculus	100	Pyrroline-5-carboxylate reductase 2;Pyrroline-5-carboxylate reductase 1, mitochondrial;Pyrroline-5-carboxylate reductase 2;Pyrroline-5-carboxylate reductase 1, mitochondrial	0.000718703	0.0608801	0.0932573	1.89804		57.3553	17.3137	44.9023	33.9316	84.9508	56.1257	56.1408	73.3587
A2A8L5	Ptprf	211489	12	Mus musculus	100	Receptor-type tyrosine-protein phosphatase F	5.68e-05	0.000989489	0.0034623	1.89177		332.459	453.776	379.203	443.596	811.05	745.289	611.346	879.535
P24369	Ppib	23713.5	25	Mus musculus	100	Peptidyl-prolyl cis-trans isomerase B	8.27e-07	0.00408314	0.0104371	1.89143		14642.8	8818.65	13835.8	13567	25113.5	22456.5	19450.8	28280.9
Q3UV17	Krt76	62844.6	6	Mus musculus	100	Keratin, type II cytoskeletal 2 oral	0.000132393	0.0519648	0.0818912	1.88835		6209.77	6959.04	15801.3	13798.3	24769.9	14800.2	20104.8	16254.8
E9Q5K9	Ythdc1	85649.3	2	Mus musculus	100	YTH domain-containing protein 1	0.00216893	0.135769	0.183371	1.88681		17.5366	12.3799	3.57631	14.2829	23.4834	20.7149	15.7369	18.3597
P49817;P79132	Cav1;CAV1	20538.66;20594.74	1	Mus musculus;Bos taurus	100	Caveolin-1	0.00038354	0.00248442	0.0069804	1.8837		152.494	160.532	154.044	169.578	367.954	255.671	229.465	372.979
Q9EP52	Twsg1	24800.6	3	Mus musculus	100	Twisted gastrulation protein homolog 1	5.98e-05	0.0125703	0.0255392	1.88274		326.368	224.423	398.139	300.234	576.464	648.149	396.295	742.953
Q00623	Apoa1	30615.5	1	Mus musculus	100	Apolipoprotein A-I	0.000711986	0.131439	0.178561	1.88256		445.409	884.389	1572.9	1028.28	1399.42	2104.06	925.497	2936.47
P97946	Vegfd	40908.6	7	Mus musculus	100	Vascular endothelial growth factor D	7.65e-07	0.00120623	0.00399504	1.88233		144.149	130.828	134.701	169.042	227.763	330.528	234.019	306.001
P54116	Stom	31375.3	2	Mus musculus	100	Stomatin	0.00375478	0.00572857	0.0136521	1.88154		35.2	40.528	54.8157	48.6138	69.5085	67.5138	94.3619	107.594
Q99K41	Emilin1	107585	60	Mus musculus	100	EMILIN-1	1.13e-07	0.0121834	0.0248872	1.88108		2850.26	2121.75	2572.47	2775.26	3725.48	5792.39	3577.54	7002.18
Q02819	Nucb1	53408.7	65	Mus musculus	100	Nucleobindin-1	2.98e-10	0.00904852	0.019484	1.8768		13035.2	9779.73	11502.1	14019.9	19092.4	24316.4	16826.8	32649.5
P63325;Q3T0F4	Rps10;RPS10	18915.74;18897.77	10	Mus musculus;Bos taurus	100	Small ribosomal subunit protein eS10	2.09e-07	0.00106775	0.003645	1.8754		1430.52	1042.48	1102.03	873.984	2236	1916.96	2017.24	2054.88
Q9DBH5	Lman2	40429.8	7	Mus musculus	100	Vesicular integral-membrane protein VIP36	2.02e-05	0.00312263	0.00841686	1.8733		140.595	104.972	123.601	144.417	240.637	214.981	194.237	322.868
Q9R098	Hgfac	70567.8	5	Mus musculus	100	Hepatocyte growth factor activator	0.000124561	0.00248822	0.00698586	1.87167		108.735	104.248	141.663	112.949	194.584	245.256	171.453	272.035
Q8R4W6	Pcolce2	45408.4	15	Mus musculus	100	Procollagen C-endopeptidase enhancer 2	4.28e-07	0.133626	0.1808	1.86929		148.997	423.711	77.7118	201.631	295.398	409.923	291.668	341.976
Q8R2Y2	Mcam	71545.4	16	Mus musculus	100	Cell surface glycoprotein MUC18	1.64e-07	0.0113989	0.0237206	1.86878		1682	2128.47	1647.49	1867	3879.58	4460.24	3666.23	2117.05
P02468	Lamc1	177298	105	Mus musculus	100	Laminin subunit gamma-1	1e-08	0.000886787	0.00320686	1.86816		3177.9	2445.43	2781.68	3167.25	4874.34	6230.4	4497.32	6105.94
P62071	Rras2	23399.6	7	Mus musculus	100	Ras-related protein R-Ras2	5.86e-05	0.000135833	0.000866242	1.86589		217.16	218.963	236.035	239.507	510.089	434.866	387.789	378.78
P83882;Q3SZ59	Rpl36a;RPL36A	12440.82;12440.82	7	Mus musculus;Bos taurus	100	Large ribosomal subunit protein eL42	1.87e-05	0.00770648	0.0172019	1.86353		1500.84	936.942	1348.37	807.239	2290.23	1804.4	2283.77	1955.87
P08113	Hsp90b1	92475.8	59	Mus musculus	100	Endoplasmin	9.98e-09	0.0129405	0.0261089	1.86342		5773.23	3419.39	6489.75	4045.32	11421	7389.08	7943.35	9321.65
P10833	Rras	23763.8	1	Mus musculus	100	Ras-related protein R-Ras	0.00208267	0.00330205	0.00877528	1.86187		85.7279	117.822	80.827	120.218	206.887	162.442	159.987	219.358
Q8VCS3	Fam20b	46580.6	6	Mus musculus	100	Glycosaminoglycan xylosylkinase	4.68e-05	0.00594415	0.0139956	1.86173		179.759	138.251	139.802	171.11	209.566	352.581	261.743	369.278
Q91VI7	Rnh1	49816.4	30	Mus musculus	100	Ribonuclease inhibitor	3.52e-08	1.98655e-05	0.000253621	1.85263		1536.78	1884.69	1593.86	1661.77	3092.14	3288.78	2905.85	3058.14
P62862;P62866	Fau;FAU	14415.67;6647.85	3	Mus musculus;Bos taurus	100	Ubiquitin-like FUBI-ribosomal protein eS30 fusion protein;Small ribosomal subunit protein eS30	0.000216231	0.0129139	0.0260833	1.85147		3743.09	2060.09	3341.27	3027.69	7578.08	4347.34	5656.57	4918.92
Q62417	Sorbs1	143070	12	Mus musculus	100	Sorbin and SH3 domain-containing protein 1	2.59e-07	0.000148652	0.000910465	1.84968		518.942	460.4	417.057	461.763	985.012	766.954	896.736	795.024
Q80X19	Col14a1	193013	1	Mus musculus	100	Collagen alpha-1(XIV) chain	0.00256067	0.144986	0.193537	1.84959		131.767	45.7294	33.8669	54.5428	139.982	107.343	56.9325	152.269
O88668	Creg1	24451.9	5	Mus musculus	100	Protein CREG1	1.25e-05	0.0087814	0.0190062	1.84358		197.782	144.63	207.84	212.531	252.253	419.981	310.208	444.149
P16092	Fgfr1	91980.9	5	Mus musculus	100	Fibroblast growth factor receptor 1	4.35e-08	0.0136659	0.0272524	1.83987		176.371	236.027	239.776	263.076	432.272	467.373	269.29	553.07
Q9D7V9	Naaa	40074.9	3	Mus musculus	100	N-acylethanolamine-hydrolyzing acid amidase	0.000518976	0.0128728	0.0260184	1.83807		73.4248	46.3073	68.2554	91.6317	101.212	161.893	114.137	129.789
Q8K0Q5	Arhgap18	74930.2	2	Mus musculus	100	Rho GTPase-activating protein 18	2.53e-06	0.00199418	0.00589671	1.8371		29.362	32.2328	22.8001	38.2068	53.706	50.3515	62.3696	55.6779
O35309	Nmi	35235.8	3	Mus musculus	100	N-myc-interactor	1.76e-05	0.00170149	0.00524036	1.83482		140.146	130.897	153.045	170.172	250.234	231.458	259.469	360.322
P51670	Ccl9	13870.9	6	Mus musculus	100	C-C motif chemokine 9	7.49e-07	0.00169574	0.00523117	1.83022		205.909	155.312	179.148	162.963	288.585	404.717	264.681	338.879
O70258	Sgce	49735.9	8	Mus musculus	100	Epsilon-sarcoglycan	1.68e-07	0.000141101	0.00088428	1.81749		235.342	252.612	250.448	257.492	454.097	483.71	374.345	508.766
Q9DAS9	Gng12	7997.22	2	Mus musculus	100	Guanine nucleotide-binding protein G(I)/G(S)/G(O) subunit gamma-12	3.99e-05	0.00190493	0.0056817	1.81417		139.871	91.5341	128.424	109.882	202.878	197	192.502	254.367
Q9WTI7	Myo1c	121944	17	Mus musculus	100	Unconventional myosin-Ic	6.25e-08	0.000173046	0.00101544	1.81269		177.824	139.38	144.985	150.374	255.405	315.124	280.45	258.477
Q2M2U3;Q8CF66	LAMTOR4;Lamtor4	10686.17;10678.09	1	Bos taurus;Mus musculus	100	Ragulator complex protein LAMTOR4	0.000271159	0.0256697	0.0451812	1.81055		153.959	111.294	94.3968	162.08	365.273	192.267	202.056	198.52
Q8BH97	Rcn3	38001.6	13	Mus musculus	100	Reticulocalbin-3	7.45e-07	0.00774615	0.017227	1.80934		2005.18	1143.25	1282.16	1112.55	2363.38	2937.17	2284.8	2209.65
O08832	Galnt4	66554.9	8	Mus musculus	100	Polypeptide N-acetylgalactosaminyltransferase 4	9.73e-06	0.00176038	0.00537386	1.80729		261.482	201.867	237.592	250.842	400.27	489.726	337.184	507.779
Q9D711	Pir	32066.4	6	Mus musculus	100	Pirin	2.46e-06	0.000610762	0.00242908	1.80676		69.733	92.4245	72.6683	91.392	135.665	161.503	157.841	131.891
E9Q0S6;Q9GLM4	Tns1;TNS1	201382.52;202058.92	1	Mus musculus;Bos taurus	100	Tensin-1	0.000361335	0.00102914	0.00355494	1.8038		53.7211	58.5064	74.4666	63.0071	119.11	111.906	91.6811	127.753
Q9D6Y9	Gbe1	80363.7	6	Mus musculus	100	1,4-alpha-glucan-branching enzyme	6.33e-07	0.000289363	0.00143902	1.80183		97.4483	116.193	112.137	133.662	191.215	190.564	216.482	226.767
P10630;Q3SZ65	Eif4a2;EIF4A2	46402.26;46402.26	6	Mus musculus;Bos taurus	100	Eukaryotic initiation factor 4A-II	1.61e-05	0.0147399	0.0289061	1.79977		170.472	158.391	135.772	176.047	395.172	332.42	279.866	184.193
P11157	Rrm2	45095.7	8	Mus musculus	100	Ribonucleoside-diphosphate reductase subunit M2	1.17e-06	0.000684933	0.00263581	1.79341		212.646	201.044	210.957	255.191	433.112	358.233	458.025	335.023
Q8R086	Suox	60755.9	4	Mus musculus	100	Sulfite oxidase, mitochondrial	0.0003438	0.000233858	0.0012607	1.79008		124.623	102.939	121.97	128.178	223.841	221.922	180.38	229.831
Q9Z1W4	Gdf11	44946.6	3	Mus musculus	100	Growth/differentiation factor 11	4.92e-06	0.0064186	0.01489	1.78538		115.596	73.8286	92.3465	111.774	157.264	198.746	137.911	207.65
Q8BI84	Mia3	213675	6	Mus musculus	100	Transport and Golgi organization protein 1 homolog	7.03e-06	0.00603284	0.0141603	1.78329		191.281	119.71	202.392	146.03	337.029	278.575	244.31	298.386
P63094;Q6R0H7	Gnas	45663.59;121505.16	10	Mus musculus	100	Guanine nucleotide-binding protein G(s) subunit alpha isoforms short;Guanine nucleotide-binding protein G(s) subunit alpha isoforms XLas	9.73e-05	9.56897e-06	0.000168977	1.78303		204.736	189.278	206.174	218.445	373.795	339.837	355.214	390.942
P55302	Lrpap1	42215	4	Mus musculus	100	Alpha-2-macroglobulin receptor-associated protein	3.96e-05	0.0114479	0.0237549	1.78302		112.829	74.2333	105.027	106.119	246.771	164.578	131.733	176.35
Q8JZV7	Amdhd2	43500.6	5	Mus musculus	100	N-acetylglucosamine-6-phosphate deacetylase	0.000183867	0.00179472	0.00545636	1.78288		158.123	171.97	173.489	190.377	410.034	307.472	255.881	281.291
P01887	B2m	13779	22	Mus musculus	100	Beta-2-microglobulin	2.47e-08	0.0103472	0.0218815	1.78183		27906.2	30763.5	33589	27404.6	42450	67799.2	39675.9	69758.7
Q11204	St3gal2	40129.8	6	Mus musculus	100	CMP-N-acetylneuraminate-beta-galactosamide-alpha-2,3-sialyltransferase 2	4.6e-05	0.000389315	0.00176194	1.7807		333.657	278.216	339.27	294.944	533.745	557.326	478.637	655.969
P29533	Vcam1	81317.4	40	Mus musculus	100	Vascular cell adhesion protein 1	2.74e-08	0.00485088	0.011997	1.77919		765.231	1042.54	804.829	923.29	1373.32	1657.55	1251.67	2084.92
Q9JIY5	Htra2	49348.4	10	Mus musculus	100	Serine protease HTRA2, mitochondrial	9.35e-09	0.000874301	0.00317691	1.77915		263.25	211.615	252.916	263.771	554.998	396.898	412.326	409.974
Q8BQ47	Cnpy4	28093.7	4	Mus musculus	100	Protein canopy homolog 4	4.8e-06	0.00149098	0.00475293	1.77676		205.516	138.538	172.329	174.544	351.423	257.086	317.959	297.108
Q9Z2L7	Crlf3	49558.6	10	Mus musculus	100	Cytokine receptor-like factor 3	3.26e-06	0.000202177	0.00112855	1.77218		177.059	201.354	193.546	225.228	334.505	343.249	408.943	326.467
Q91ZV3	Dcbld2	83774	3	Mus musculus	100	Discoidin, CUB and LCCL domain-containing protein 2	4.52e-06	0.0282749	0.0490367	1.77179		99.2472	220.786	159.619	208.75	265.89	307.869	248.023	354.4
Q62393	Tpd52	24313	5	Mus musculus	100	Tumor protein D52	2.89e-05	0.0116194	0.0239944	1.7687		139.807	204.477	132.527	129.133	192.78	340.03	278.498	262.255
Q91W90	Txndc5	46415.5	22	Mus musculus	100	Thioredoxin domain-containing protein 5	2.94e-08	0.00559209	0.0134158	1.76555		851.453	512.646	658.865	560.922	1242.91	1076.62	916.993	1277.4
P58774;Q5KR48	Tpm2;TPM2	32836.7;32836.7	17	Mus musculus;Bos taurus	100	Tropomyosin beta chain	1.62e-07	0.0201576	0.0373226	1.76512		4983.83	2940.99	3625.42	3458.88	9340.92	5282.09	7160.05	5050.49
P06909	Cfh	139138	51	Mus musculus	100	Complement factor H	8.68e-10	0.141534	0.189464	1.76414		1704.83	1712.65	1133.94	1297.09	1580.89	2715.76	1584.57	6114.19
P0DJF2	Pet117	9123.55	1	Mus musculus	100	Protein PET117 homolog, mitochondrial	6.21e-05	0.105488	0.148969	1.75386		127.986	38.8539	70.987	101.115	200.233	108.233	112.709	138.268
P62702;P79103	Rps4x;RPS4	29597.72;29597.72	28	Mus musculus;Bos taurus	100	Small ribosomal subunit protein eS4	2.71e-06	0.00264193	0.00730881	1.74822		3020.78	2589.21	3491.29	2238.65	4270.66	5320.79	4571.25	5497.14
Q3UQ44	Iqgap2	180528	2	Mus musculus	100	Ras GTPase-activating-like protein IQGAP2	3.92e-05	0.00167238	0.00518026	1.745		750.414	961.147	883.281	895.467	1642.18	1511.91	1795.31	1186.7
Q3SZ25;Q921E6	EED;Eed	50225.74;50197.69	1	Bos taurus;Mus musculus	100	Polycomb protein EED	6.28e-05	0.121998	0.167952	1.7351		35.013	23.4204	29.8127	20.85	69.4527	20.4097	49.7449	65.5179
Q08890	Ids	62186.1	5	Mus musculus	100	Iduronate 2-sulfatase	4.55e-07	0.00090078	0.00323186	1.73414		83.591	77.3475	99.6182	103.553	150.4	158.763	138.511	182.373
P40240	Cd9	25258	5	Mus musculus	100	CD9 antigen	2.57e-05	0.000182901	0.00105685	1.73253		570.698	596.289	630.969	582.416	1043.66	1196.65	876.092	1029.79
Q9JHP7	Poglut2	57985.3	7	Mus musculus	100	Protein O-glucosyltransferase 2	9.9e-05	0.00124365	0.00408675	1.73108		109.22	81.4782	76.8121	102.167	167.943	154.395	171.145	141.318
O55142;Q56JY1	Rpl35a;RPL35A	12553.73;12551.69	12	Mus musculus;Bos taurus	100	Large ribosomal subunit protein eL33	4.45e-05	0.0055701	0.0133822	1.72383		1895.12	1235.59	1784	1386.18	3293.53	2273.58	2484.42	2748.57
Q8C129	Lnpep	117304	2	Mus musculus	100	Leucyl-cystinyl aminopeptidase	0.00551084	0.0182479	0.034445	1.7211		145.459	101.169	145.813	184.549	325.57	187.968	226.422	250.772
Q9R0E1	Plod3	84922.4	34	Mus musculus	100	Multifunctional procollagen lysine hydroxylase and glycosyltransferase LH3	9.99e-08	0.00349811	0.00919288	1.7195		988.03	630.189	870.811	803.503	1527.24	1335.49	1177.63	1585.63
P18155	Mthfd2	37862.9	2	Mus musculus	100	Bifunctional methylenetetrahydrofolate dehydrogenase/cyclohydrolase, mitochondrial	0.000295296	0.0701933	0.105429	1.71828		117.893	77.8414	74.2399	104.647	275.571	170.203	136.802	96.8603
P08003	Pdia4	71982.4	49	Mus musculus	100	Protein disulfide-isomerase A4	6.79e-07	0.0150654	0.0294375	1.71683		1225.84	685.085	979.719	723.967	1788.84	1309.37	1296.92	1703.6
A0AUP1	Ccdc112	52777.1	2	Mus musculus	100	Coiled-coil domain-containing protein 112	0.000773569	0.0407684	0.0666655	1.70913		183.454	145.998	239.668	99.3274	280.344	210.565	314.857	292.729
P10148	Ccl2	16326	6	Mus musculus	100	C-C motif chemokine 2	4.75e-05	0.0132203	0.0265177	1.7067		2397.45	1962.24	3084.12	2894.29	5071.93	4304.98	3147.08	5184.99
P45591	Cfl2	18709.6	12	Mus musculus	100	Cofilin-2	1.01e-07	1.69092e-05	0.000229855	1.70336		1287.69	1444.41	1512.93	1482.42	2576.46	2481.28	2365.32	2322.36
P62871;P62874	GNB1;Gnb1	37376.96;37376.96	8	Bos taurus;Mus musculus	100	Guanine nucleotide-binding protein G(I)/G(S)/G(T) subunit beta-1	1.39e-05	0.00102577	0.00354656	1.70173		537.337	473.884	566.691	466.207	948.826	900.315	692.466	953.743
Q99KK2	Cmas	48058	2	Mus musculus	100	N-acylneuraminate cytidylyltransferase	0.00100029	0.0268989	0.0468438	1.70159		30.1311	52.3084	44.7134	39.3772	94.6516	47.8571	71.7548	71.5745
P62301;Q56JX8	Rps13;RPS13	17222.3;17222.3	12	Mus musculus;Bos taurus	100	Small ribosomal subunit protein uS15	2.45e-06	0.00600101	0.0141031	1.69973		1903.45	1703.03	2422.24	1461.34	2982.53	3257.56	2655.22	3712.56
E9Q555	Rnf213	584258	37	Mus musculus	100	E3 ubiquitin-protein ligase RNF213	3.51e-07	5.45304e-05	0.000469018	1.69714		489.989	490.057	464.76	498.513	777.994	792.337	782.018	957.428
Q9CV28	Mindy3	49612.4	1	Mus musculus	100	Ubiquitin carboxyl-terminal hydrolase MINDY-3	6.99e-05	0.0361908	0.0603286	1.69181		73.9043	64.2396	49.3118	47.8321	113.206	61.4642	131.842	100
Q9JHK4	Rabggta	64989.5	4	Mus musculus	100	Geranylgeranyl transferase type-2 subunit alpha	4.33e-05	0.00359434	0.00938701	1.69106		130.387	148.244	124.666	99.5812	182.72	210.568	261.229	195.242
P41105	Rpl28	15733.5	13	Mus musculus	100	Large ribosomal subunit protein eL28	1.31e-05	0.00326621	0.00869225	1.6893		1967.58	1294.78	1740.93	1463.5	3191.68	2376.9	2604.59	2675.23
P62754;Q5E995	Rps6;RPS6	28680.64;28666.61	15	Mus musculus;Bos taurus	100	Small ribosomal subunit protein eS6	3.28e-07	0.00156367	0.00493659	1.68794		7896.16	5576.16	8185.6	6184.3	11606.8	11169.7	12303.4	11343.3
Q9CZE3	Rab32	25068.4	3	Mus musculus	100	Ras-related protein Rab-32	0.001581	0.0475314	0.0759976	1.68499		175.681	284.053	259.253	302.285	552.465	517.555	425.074	259.374
P56394	Cox17	6784.01	4	Mus musculus	100	Cytochrome c oxidase copper chaperone	8.52e-05	0.0129738	0.0261483	1.68312		190.2	151.261	157.684	166.887	391.999	284.022	196.99	277.032
P11017;P62880	GNB2;Gnb2	37331.03;37331.03	2	Bos taurus;Mus musculus	100	Guanine nucleotide-binding protein G(I)/G(S)/G(T) subunit beta-2	0.00212578	0.00302586	0.00819694	1.68115		81.7904	120.682	77.7029	92.0143	159.104	153.345	136.339	169.472
Q28056;Q8BSY0	ASPH;Asph	84998.79;83042.15	1	Bos taurus;Mus musculus	100	Aspartyl/asparaginyl beta-hydroxylase	0.00300203	0.0545121	0.0850892	1.68047		47.8277	32.6005	49.6254	49.9986	48.0867	89.2701	62.5994	114.813
Q9DBL7	Coasy	62023.2	5	Mus musculus	100	Bifunctional coenzyme A synthase	4.29e-06	0.0556088	0.0864085	1.67929		520.902	470.827	508.079	510.449	1603.57	741.484	614.368	692.447
Q5EAD6;Q9CZM2	RPL15;Rpl15	24146.07;24146.07	17	Bos taurus;Mus musculus	100	Large ribosomal subunit protein eL15	2.61e-06	0.0017529	0.00536373	1.67571		4660.23	3198.8	4504.47	3826.29	7301.18	5994.65	6574.53	7040.29
Q91XL3	Uxs1	47552.7	14	Mus musculus	100	UDP-glucuronic acid decarboxylase 1	7.37e-07	0.0137096	0.0273108	1.67267		389.513	270.022	381.854	345.541	577.243	601.219	414.802	754.617
P62855;Q56JV1	Rps26;RPS26	13015.42;13015.42	4	Mus musculus;Bos taurus	100	Small ribosomal subunit protein eS26	1.22e-07	0.00614872	0.0143787	1.66834		2120.34	1555.38	2244.9	1411.64	3469.16	2855.75	2880.96	2836.7
P62245;Q76I82	Rps15a;RPS15A	14839.5;14839.5	18	Mus musculus;Bos taurus	100	Small ribosomal subunit protein uS8	2.51e-08	0.00300051	0.00815164	1.66683		4357.66	3658.41	4317.83	2850.52	6847.43	5778.89	5950.17	6432.82
B0F2B4	Nlgn4l	97347.7	6	Mus musculus	100	Neuroligin 4-like	6.47e-05	0.0058505	0.0138702	1.66348		98.6917	95.8896	89.1223	94.9936	137.208	158.561	128.222	219.919
Q922Q9	Chid1	44905.6	6	Mus musculus	100	Chitinase domain-containing protein 1	9.89e-07	0.0111848	0.0233521	1.66208		68.5665	51.8468	81.7825	96.2684	108.877	131.561	114.397	130.349
P52800	Efnb2	37202.5	7	Mus musculus	100	Ephrin-B2	2.11e-07	0.00996408	0.0211303	1.65725		298.449	331.211	370.291	358.655	695.122	506.426	410.232	685.713
P11438	Lamp1	43865.1	10	Mus musculus	100	Lysosome-associated membrane glycoprotein 1	1.02e-06	0.0289963	0.0501497	1.64533		511.86	319.956	507.827	427.683	972.486	621.914	530.162	812.954
P0DOV2	Ifi204	69438.1	14	Mus musculus	100	Interferon-activable protein 204	2.71e-06	0.000748973	0.00280682	1.64456		561.945	457.843	486.687	517.272	757.773	817.068	762.218	1003.94
P35564	Canx	67277.9	3	Mus musculus	100	Calnexin	0.000272594	0.00378205	0.00977961	1.64283		124.199	98.4311	121.304	113.618	189.551	217.964	142.675	208.203
Q60648	Gm2a	20824.2	6	Mus musculus	100	Ganglioside GM2 activator	0.000159601	0.000442372	0.00194161	1.64217		857.34	702.458	808.788	777.801	1369.13	1364.86	1083.17	1361.2
O09167	Rpl21	18578.9	12	Mus musculus	100	Large ribosomal subunit protein eL21	4.66e-07	0.0007316	0.00276508	1.64171		1308.41	968.118	1234.92	1014.04	1960.31	1742.85	1779.22	1895.57
Q9CR57	Rpl14	23564.1	9	Mus musculus	100	Large ribosomal subunit protein eL14	1.86e-05	0.00809776	0.0178226	1.64002		7617.84	5138.8	6739.91	5587.76	13171.1	8724.13	9291.04	9990.18
Q04998	Inhba	47392.2	4	Mus musculus	100	Inhibin beta A chain	8.91e-07	0.0263949	0.0461575	1.63989		69.8761	51.6944	32.726	44.9702	74.1462	94.1852	71.626	76.8618
Q05909	Ptprg	161243	8	Mus musculus	100	Receptor-type tyrosine-protein phosphatase gamma	6.97e-06	0.00973612	0.0207335	1.63772		296.375	332.102	301.639	329.433	543.445	545.911	358.707	661.159
Q60597	Ogdh	116449	14	Mus musculus	100	2-oxoglutarate dehydrogenase complex component E1	0.000208491	0.0368047	0.0611362	1.63754		130.857	81.7621	162.915	134.996	253.122	217.671	148.868	206.283
Q3UD82	Parp8	95559.5	1	Mus musculus	100	Protein mono-ADP-ribosyltransferase PARP8	0.000929019	0.0092122	0.0197913	1.63659		868.268	616.016	710.892	774.798	1092.02	1588.9	958.641	1270.61
Q06335	Aplp2	80467.2	26	Mus musculus	100	Amyloid beta precursor like protein 2	1.71e-07	0.0212092	0.0388509	1.636		775.982	787.215	876.333	974.314	1128.04	1576.23	1051.19	1999.03
O09111	Ndufb11	17443.8	1	Mus musculus	100	NADH dehydrogenase [ubiquinone] 1 beta subcomplex subunit 11, mitochondrial	0.000961646	0.177246	0.229074	1.63174		163.874	57.7911	142.593	60.3229	250.358	127.139	126.794	143.092
Q8BH61	F13a1	83207.3	3	Mus musculus	100	Coagulation factor XIII A chain	1.29e-06	0.0670089	0.10121	1.63089		291.341	240.896	280.523	266.103	356.705	750.471	277.954	498.114
Q7TPW1	Nexn	72107.9	5	Mus musculus	100	Nexilin	2.39e-08	0.0156181	0.0302981	1.6299		787.748	436.27	648.313	594.615	1024.43	837.215	1203.54	905.787
Q62217	Sema5a	120826	2	Mus musculus	75	Semaphorin-5A	0.00556264	0.75982	0.79539	1.6291		0	43.9011	63.2823	43.4837	0	49.5674	92.512	185.559
P24270	Cat	59795.3	13	Mus musculus	100	Catalase	1.25e-05	0.000659475	0.00256038	1.62636		211.458	162.418	188.86	178.527	307.545	314.971	257.957	324.219
Q9JM58	Crlf1	46661.9	7	Mus musculus	100	Cytokine receptor-like factor 1	1.18e-06	0.0365822	0.060847	1.62392		207.288	150.134	130.917	123.98	194.185	348.464	196.086	264.751
P97351	Rps3a	29884.8	33	Mus musculus	100	Small ribosomal subunit protein eS1	1.17e-06	0.0063161	0.0147155	1.62351		2660.34	2316.46	3119.66	1818.43	3639.2	4114.76	3935.47	4121.33
Q9QYK5	Hs6st1	48302.2	5	Mus musculus	100	Heparan-sulfate 6-O-sulfotransferase 1	1.47e-07	0.0217361	0.0397007	1.62132		303.061	272.663	336.156	400.681	433.74	554.94	424.208	753.212
P12970	Rpl7a	29976.6	27	Mus musculus	100	Large ribosomal subunit protein eL8	1.58e-06	0.00259746	0.00723347	1.62125		4313.71	2926.05	3961.46	3428.58	6428.97	5231.77	5622.22	6263.37
Q9D7X3	Dusp3	20472.1	4	Mus musculus	100	Dual specificity protein phosphatase 3	1.44e-06	0.00943293	0.0201852	1.61749		64.2031	91.3374	91.538	98.7137	128.626	170.167	144.388	114.765
Q7TMB8	Cyfip1	145241	41	Mus musculus	100	Cytoplasmic FMR1-interacting protein 1	3.6e-08	7.55411e-05	0.00058618	1.61623		1049.93	879.461	871.359	954.288	1554.06	1453.02	1604.08	1446.43
P97798	Neo1	162920	18	Mus musculus	100	Neogenin	4.04e-08	0.00960273	0.0205137	1.61326		1014.91	903.683	1066.44	1080.76	1823.83	1579.01	1187.94	2092.98
P19253	Rpl13a	23464.2	11	Mus musculus	100	Large ribosomal subunit protein uL13	1.24e-05	0.00253975	0.00710415	1.61324		4355.49	2997.91	4092.79	3312.76	6599.41	5609.9	5552.89	5832.8
O09118	Ntn1	67810.3	5	Mus musculus	100	Netrin-1	1.64e-06	0.021095	0.0386793	1.61182		197.125	130.389	106.419	103.296	199.421	234.755	200.896	202.766
O08528	Hk2	102535	12	Mus musculus	100	Hexokinase-2	1.11e-05	0.00379557	0.00979458	1.60779		267.354	199.502	229.309	195.222	434.829	305.565	354.706	338.539
Q7TMJ8	Pik3ip1	28567.3	8	Mus musculus	100	Phosphoinositide-3-kinase-interacting protein 1	1.31e-05	0.0151772	0.0295731	1.60766		333.077	326.096	360.66	362.721	411.274	774.956	484.338	614.86
Q9DB34	Chmp2a	25134	1	Mus musculus	100	Charged multivesicular body protein 2a	6.6e-05	0.0417774	0.0680211	1.60736		63.5958	38.6302	52.9313	48.4106	99.9276	93.5424	87.4598	51.4001
O88958	Gnpda1	32549.3	14	Mus musculus	100	Glucosamine-6-phosphate isomerase 1	4.48e-06	0.00160186	0.00502199	1.60605		558.453	758.082	810.022	793.25	1147.52	1151.73	1157.42	1183.17
Q922M3	Kctd10	35701.5	2	Mus musculus	100	BTB/POZ domain-containing adapter for CUL3-mediated RhoA degradation protein 3	2.56e-08	0.00591749	0.013967	1.60524		62.7637	44.5963	36.9486	51.3052	78.0352	75.8071	80.8563	73.6571
P54761	Ephb4	108848	2	Mus musculus	100	Ephrin type-B receptor 4	0.00117946	0.0499162	0.0790915	1.60176		55.0193	96.9659	62.8382	90.8745	114.65	120.578	86.922	166.885
Q9JIZ9	Plscr3	31802.7	1	Mus musculus	100	Phospholipid scramblase 3	5.29e-07	0.00586092	0.0138861	1.60058		101.216	99.5328	72.2795	83.5554	148.874	172.951	121.934	127.189
O88447	Klc1	61450.1	9	Mus musculus	100	Kinesin light chain 1	4.24e-06	0.00513591	0.012546	1.59998		299.189	274.472	237.614	223.993	514.608	361.236	433.788	355.197
P14115	Rpl27a	16605.5	7	Mus musculus	100	Large ribosomal subunit protein uL15	3.53e-06	0.00443338	0.0111617	1.59757		6629.03	4913.93	6182	4849.8	10518.7	8046.74	9555.39	7865.71
Q9D967	Mdp1	18582.2	7	Mus musculus	100	Magnesium-dependent phosphatase 1	1.61e-05	0.00425733	0.0108049	1.59489		237.802	201.746	212.578	203.065	293.156	283.584	418.96	384.715
Q9DAT2	Mrgbp	22436.2	2	Mus musculus	100	MRG/MORF4L-binding protein	0.00010182	0.215951	0.270583	1.59275		507.716	655.98	269.794	317.165	886.022	1187.88	412.541	422.407
P60867;Q3ZBH8	Rps20;RPS20	13372.71;13372.71	6	Mus musculus;Bos taurus	100	Small ribosomal subunit protein uS10	4.87e-08	0.00164132	0.00510498	1.59254		1380.96	1287.96	1159.15	1132.85	2096.93	2083.44	2167.09	1586.77
Q5MJS3	Fam20c	65765.9	7	Mus musculus	100	Extracellular serine/threonine protein kinase FAM20C	4.57e-05	0.0301528	0.0516534	1.59163		100.031	144.237	169.901	174.607	204.733	253.837	182.955	288.898
P28660	Nckap1	128784	31	Mus musculus	100	Nck-associated protein 1	3.46e-07	5.63681e-05	0.000475994	1.58943		263.544	228.783	238.749	223.149	391.178	370.831	400.182	353.163
P35980	Rpl18	21644.5	12	Mus musculus	100	Large ribosomal subunit protein eL18	1.75e-06	0.00592382	0.013967	1.58606		9665.47	6109.44	8564.38	7516	13959.3	10880.4	12452.2	12718.2
Q01320	Top2a	172790	11	Mus musculus	100	DNA topoisomerase 2-alpha	5.99e-06	0.00589349	0.0139243	1.58467		309.267	207.979	247.966	198.299	368.204	342.21	425.473	372.018
Q862I1;Q8BP67	RPL24;Rpl24	17778.95;17778.95	9	Bos taurus;Mus musculus	100	Large ribosomal subunit protein eL24	1.2e-05	0.00403877	0.010349	1.58411		2017.92	1394.61	1898.65	1486.44	2999.03	2402.09	2705.44	2566.18
Q9Z0U1	Tjp2	131280	14	Mus musculus	100	Tight junction protein ZO-2	1.96e-05	0.00111466	0.00375428	1.57986		171.546	228.337	180.932	193.457	339.434	277.923	319.223	283.637
P62918;Q3T0S6	Rpl8;RPL8	28024.65;28024.65	14	Mus musculus;Bos taurus	100	Large ribosomal subunit protein uL2	9.23e-09	0.0129341	0.0261089	1.5777		2632.02	1704.72	2488.95	1934.94	4224.56	2873.35	3263.68	3379.42
P97464	Ext1	86307.8	28	Mus musculus	100	Exostosin-1	2.73e-08	0.0476562	0.0760849	1.5774		1740.34	1040.23	1538.81	1621.02	2230.34	2454.56	1599.03	3193.71
Q9QY73	Tmem59	36313.5	1	Mus musculus	100	Transmembrane protein 59	0.000717901	0.117924	0.162944	1.57469		37.4948	22.7778	34.9132	32.254	92.8829	46.5869	41.501	32.9287
P48036	Anxa5	35752.4	18	Mus musculus	100	Annexin A5	7.86e-10	0.0533243	0.0835805	1.57436		1289.68	944.643	1050.63	1081.37	2708.18	1857.81	1208.57	1398.43
Q8BH43	Wasf2	54073.6	9	Mus musculus	100	Actin-binding protein WASF2	0.000127899	0.000506522	0.00211508	1.57216		353.413	320.174	311.331	281.426	550.105	500.764	503.451	436.722
P27659	Rpl3	46109.9	31	Mus musculus	100	Large ribosomal subunit protein uL3	3.39e-07	0.00712254	0.0161561	1.57168		2637.97	1704.16	2348.52	1892.81	3673.5	2858.08	3351.46	3465.39
P97390	Vps45	65052.8	4	Mus musculus	100	Vacuolar protein sorting-associated protein 45	0.000401289	0.00855383	0.0186418	1.57088		69.057	79.2263	57.8214	91.1626	107.316	121.384	134.82	99.9954
P62830;Q3T057	Rpl23;RPL23	14865.44;14865.44	12	Mus musculus;Bos taurus	100	Large ribosomal subunit protein uL14	2.39e-07	0.00784356	0.0174051	1.57056		954.493	709.921	905.934	601.848	1345.51	1107.72	1196.9	1260.11
P32261	Serpinc1	52003.6	2	Mus musculus	100	Antithrombin-III	1.05e-05	0.231796	0.28786	1.56924		484.394	709.952	1223.2	1089.95	962.975	1107.3	921.745	2828.75
Q7TSJ2	Map6	96449.8	5	Mus musculus	100	Microtubule-associated protein 6	2.75e-05	0.0172337	0.0328549	1.56799		43.5234	54.5937	46.1978	43.767	79.5592	74.8686	94.4745	51.6065
P47964;Q3T171	Rpl36;RPL36	12253.7;12223.67	9	Mus musculus;Bos taurus	100	Large ribosomal subunit protein eL36	2.07e-06	0.00548065	0.0132319	1.56782		2078.61	1460.86	1970.78	1822.6	3397.36	2448.84	2632.62	3008.87
Q9WUA3	Pfkp	85455	2	Mus musculus	100	ATP-dependent 6-phosphofructokinase, platelet type	0.000253008	0.00231778	0.00663836	1.56731		31.3073	42.227	42.5336	37.7423	54.7863	59.8845	69.3722	56.2661
P62843	Rps15	17040.1	18	Mus musculus	100	Small ribosomal subunit protein uS19	5.43e-08	0.00599868	0.0141031	1.56656		379.447	264.65	310.43	252.176	416.111	435.543	533.855	489.342
Q9R062	Gyg1	37402.1	9	Mus musculus	100	Glycogenin-1	8.99e-08	6.84923e-05	0.000544016	1.56569		564.606	574.92	517.803	507.163	860.164	904.684	855.846	769.159
P51655	Gpc4	62586.2	27	Mus musculus	100	Glypican-4	3.93e-07	0.0130185	0.0262004	1.5628		1361.63	926.296	949.153	1076.19	1704.96	2009.16	1288.82	1740.7
O08749	Dld	54272.3	18	Mus musculus	100	Dihydrolipoyl dehydrogenase, mitochondrial	1.24e-07	0.0888708	0.129071	1.56255		397.705	201.114	325.478	290.935	627.255	405.972	305.06	581.2
P20352	F3	32935	2	Mus musculus	100	Tissue factor	0.00105454	0.00963903	0.0205796	1.56179		77.6572	58.5002	50.9915	78.6724	117.899	93.1242	96.2682	102.588
P62274;P62276	Rps29;RPS29	6676.76;6676.76	7	Mus musculus;Bos taurus	100	Small ribosomal subunit protein uS14	2.39e-05	0.00441117	0.0111206	1.56161		520.278	569.495	478.433	453.796	840.111	928.771	795.674	616.189
Q32MD9	Cdon	135422	10	Mus musculus	100	Cell adhesion molecule-related/down-regulated by oncogenes	0.000131805	0.0201744	0.0373354	1.55929		142.648	174.632	136.424	176.821	198.339	329.06	199.16	273.298
P35979;P61284	Rpl12;RPL12	17804.56;17818.58	12	Mus musculus;Bos taurus	100	Large ribosomal subunit protein uL11	3.08e-07	0.0139155	0.027619	1.55911		2966.56	2426.63	3065.19	2555.03	6011.71	3745.91	4067.32	3637.13
Q8R3Q6	Mix23	16665.1	11	Mus musculus	100	Protein MIX23	3.16e-07	0.00324203	0.00864007	1.55842		178.942	201.156	210.476	220.458	365.825	263.573	284.462	359.185
Q8BYY4	Ttc39b	70293.2	6	Mus musculus	100	Tetratricopeptide repeat protein 39B	0.000816708	0.00238774	0.00678442	1.55612		84.6693	68.0344	90.7874	91.9626	129.039	144.429	134.972	112.112
A6H5Y1	Mphosph9	123259	2	Mus musculus	100	M-phase phosphoprotein 9	0.00581163	0.00644447	0.0149317	1.55476		70.1487	67.6088	48.9573	68.6546	99.1848	86.8888	117.697	91.831
P60519;P60521	GABARAPL2;Gabarapl2	13666.83;13666.83	3	Bos taurus;Mus musculus	100	Gamma-aminobutyric acid receptor-associated protein-like 2	1.48e-05	0.00118494	0.00394529	1.55435		214.399	174.208	207.215	232.509	357.919	296.883	333.563	296.349
Q9DC51	Gnai3	40538.2	2	Mus musculus	100	Guanine nucleotide-binding protein G(i) subunit alpha-3	2.44e-05	0.130352	0.177385	1.54727		132.725	140.598	92.9262	110.376	231.679	195.773	259.713	93.1278
Q8VEB4	Pla2g15	47307.2	3	Mus musculus	100	Lysosomal phospholipase A and acyltransferase	6.89e-07	0.00465972	0.0115925	1.54628		96.4332	71.7013	70.2799	80.1164	128.127	117.677	103.409	142.747
P62889;Q3T0D5	Rpl30;RPL30	12784.05;12784.05	10	Mus musculus;Bos taurus	100	Large ribosomal subunit protein eL30	4.88e-08	0.000654825	0.00255112	1.54449		4605.32	3950.44	4056.73	3669.86	7010.33	6367.9	6218.98	5551.51
P47911	Rpl6	33509.6	23	Mus musculus	100	Large ribosomal subunit protein eL6	9.68e-07	0.00437932	0.0110625	1.54128		5802.24	3994.57	5332.63	4571.52	8475.44	6612.15	7383.7	7705.8
P62996;Q3ZBT6	Tra2b;TRA2B	33665.67;33665.67	9	Mus musculus;Bos taurus	100	Transformer-2 protein homolog beta	4.95e-07	0.0184936	0.0348392	1.54041		842.389	541.641	702.373	579.718	1320.62	898.489	974.202	904.937
Q9D8C4	Ifi35	31875.6	3	Mus musculus	100	Interferon-induced 35 kDa protein homolog	5.11e-07	0.012153	0.0248384	1.53662		112.605	110.2	72.4669	100.608	162.806	140.429	128.888	171.173
Q6P5F6	Slc39a10	94394.2	1	Mus musculus	100	Zinc transporter ZIP10	0.00367068	0.016451	0.0315895	1.53552		49.1688	47.3921	57.5793	60.12	111.721	78.4835	80.3554	63.6472
P70444	Bid	21951.6	4	Mus musculus	100	BH3-interacting domain death agonist	0.000692866	0.0891775	0.129367	1.53303		87.3366	53.8069	54.6891	60.9014	111.498	91.8551	139.84	60.3628
P14069	S100a6	10050.6	21	Mus musculus	100	Protein S100-A6	1.21e-05	0.00083577	0.00306044	1.53022		19699.2	18907.1	20027.8	17061.4	32087.4	28717.5	24564.2	30828.5
Q9ER72	Cars1	94859.8	52	Mus musculus	100	Cysteine--tRNA ligase, cytoplasmic	1.15e-08	0.00179777	0.00546125	1.52917		542.648	570.848	585.891	617.541	862.138	931.827	1044.69	730.197
Q6P069	Sri	21627.3	11	Mus musculus	100	Sorcin	9.56e-07	3.95506e-05	0.00038031	1.52739		933.372	992.465	903.656	974.552	1380.84	1600.89	1401.96	1432.63
Q8R121	Serpina10	51797.4	1	Mus musculus	100	Protein Z-dependent protease inhibitor	6.41e-05	0.0361264	0.0602479	1.52726		91.6348	119.623	145.487	122.157	135.702	164.194	194.35	244.759
Q8BKS9	Pum3	72799.6	9	Mus musculus	100	Pumilio homolog 3	2.16e-07	0.0290381	0.050199	1.52638		178.379	105.442	175.256	128.179	260.759	191.838	193.992	236.342
P62717;Q3T003	Rpl18a;RPL18A	20732.33;20762.35	12	Mus musculus;Bos taurus	100	Large ribosomal subunit protein eL20	6.19e-06	0.0057611	0.0137185	1.52579		2857.96	1997.35	2556.08	2276.92	4248.68	3305.19	3260.47	3932.61
Q8BP40	Acp6	47624.9	12	Mus musculus	100	Lysophosphatidic acid phosphatase type 6	1.2e-06	0.0045282	0.01134	1.52472		249.939	268.864	263.081	266.347	477.004	370.118	317.373	454.189
Q2KIA6;Q922U1	PRPF3;Prpf3	77446.76;77454.81	1	Bos taurus;Mus musculus	100	U4/U6 small nuclear ribonucleoprotein Prp3	0.000585508	0.331314	0.390042	1.52214		26.4813	12.2765	24.2806	43.0798	78.8801	22.2951	22.9925	45.1444
Q61592	Gas6	74609.5	16	Mus musculus	100	Growth arrest-specific protein 6	3.83e-08	0.0310458	0.0529193	1.52167		870.247	504.872	581.977	599.843	946.546	1126.83	732.443	1052.62
P70428	Ext2	82064.4	40	Mus musculus	100	Exostosin-2	3.01e-08	0.0520806	0.0820052	1.52154		1705.33	991.265	1474.46	1559.4	2233.35	2272.51	1503.28	2730.35
P62908	Rps3	26674.3	29	Mus musculus	100	Small ribosomal subunit protein uS3	1.78e-07	0.00151491	0.00481485	1.5212		7594.14	6465.17	7707.33	5775.46	11418.5	9901.12	10368.5	9983.49
P14148	Rpl7	31419.6	31	Mus musculus	100	Large ribosomal subunit protein uL30	6.09e-08	0.00673386	0.0154694	1.51895		4782.13	3133.36	4486.58	3940.61	6835.37	5543.57	5949.83	6254.93
Q91VN0	Lrp5	178885	4	Mus musculus	100	Low-density lipoprotein receptor-related protein 5	0.000156397	0.0205496	0.037863	1.51663		215.291	242.67	218.555	270.393	342.062	421.47	257.451	440.102
A2VDV2;Q91VJ4	STK38;Stk38	54176.16;54174.24	2	Bos taurus;Mus musculus	100	Serine/threonine-protein kinase 38	0.000673882	0.0984773	0.140592	1.51655		651.858	628.982	1254.76	1006.96	1475	1100.81	1724.11	978.867
Q921U8	Smtn	100289	2	Mus musculus	100	Smoothelin	1.39e-06	0.000546653	0.00222608	1.51641		185.094	175.33	154.024	177.255	268.594	242.944	242.127	296.525
P97873	Loxl1	66506.3	30	Mus musculus	100	Lysyl oxidase homolog 1	2.23e-08	0.026197	0.0458752	1.51523		1691.29	2145.82	1567.83	1984.81	2380.2	3479.84	2139.57	3359.28
Q9CZL5	Pcbd2	14829.9	4	Mus musculus	100	Pterin-4-alpha-carbinolamine dehydratase 2	1.24e-06	0.0891303	0.129348	1.51331		176.953	168.917	160.729	168.084	190.397	437.577	278.683	182.408
P62751;Q24JY1	Rpl23a;RPL23A	17695.06;17695.06	9	Mus musculus;Bos taurus	100	Large ribosomal subunit protein uL23	8.91e-06	0.0211412	0.0387452	1.51208		2979.67	1939.48	2657.5	1851.9	4082.98	2979.18	3473.8	3518.59
Q9D8E6	Rpl4	47153.6	34	Mus musculus	100	Large ribosomal subunit protein uL4	8.06e-07	0.00526024	0.0128	1.51158		6242.45	4318.62	5527.23	4500.72	8521.5	6930	7598.39	7802.61
P13595	Ncam1	119427	41	Mus musculus	100	Neural cell adhesion molecule 1	2.27e-09	0.00319408	0.00852844	1.50888		3016.12	2945.02	2613.86	2880.78	4046.63	4658.21	3563.94	5160.66
Q64727	Vcl	116717	120	Mus musculus	100	Vinculin	6.09e-09	0.000130111	0.000842368	1.5064		3127.38	2980.23	2838.67	2939.81	4731.3	4312.14	4862.8	4037.09
Q8VI36	Pxn	64476.3	3	Mus musculus	100	Paxillin	6.83e-05	0.0375523	0.062151	1.50006		38.7704	45.3724	38.4978	51.8959	71.8146	54.93	90.4784	49.8575
O09044	Snap23	23260.9	6	Mus musculus	100	Synaptosomal-associated protein 23	1.88e-05	0.00664346	0.0152848	1.49675		292.985	233.435	242.946	250.255	424.729	409.358	294.121	408.092
Q9D1R9	Rpl34	13292.9	10	Mus musculus	100	Large ribosomal subunit protein eL34	1.9e-05	0.00279505	0.00764843	1.49506		3301.33	2506.09	3336.16	2594.47	4696.22	4153.18	4113.65	4459.26
Q3V1G4	Olfml2b	83503.2	37	Mus musculus	100	Olfactomedin-like protein 2B	1.55e-07	0.0083918	0.0183628	1.49504		2929.2	2316.41	2562.31	3037.44	3747.54	4907.98	3337.99	4297.21
P62267;Q3T199	Rps23;RPS23	15807.55;15807.55	12	Mus musculus;Bos taurus	100	Small ribosomal subunit protein uS12	1.61e-05	0.00884929	0.0191313	1.49444		2641.72	2212.36	2812.88	1763.59	3456.25	3468.05	3368.3	3581.87
Q9JKF1	Iqgap1	188742	123	Mus musculus	100	Ras GTPase-activating-like protein IQGAP1	1.36e-09	0.0001564	0.000946802	1.49326		1296.37	1522.78	1307.57	1402.41	1985.84	2111.74	2212.44	1939.96
P62852;Q56JX5	Rps25;RPS25	13742.13;13742.13	11	Mus musculus;Bos taurus	100	Small ribosomal subunit protein eS25	4.19e-05	0.00186452	0.00559652	1.49124		9508.72	7729.94	9179.32	8006.6	14866.3	11390.4	12874.7	12253.8
Q80Y56	Rbsn	88491.4	2	Mus musculus	100	Rabenosyn-5	0.0015342	0.130492	0.177461	1.49044		628.493	570.988	730.137	704.156	550.262	923.594	1134.35	1579.27
Q99K30	Eps8l2	82229.4	6	Mus musculus	100	Epidermal growth factor receptor kinase substrate 8-like protein 2	4.67e-05	0.000720831	0.00274031	1.48921		112.173	135.263	110.036	135.759	176.746	187.035	193.978	173.849
Q61768	Kif5b	109551	33	Mus musculus	100	Kinesin-1 heavy chain	1.05e-08	0.000217826	0.0011883	1.48722		345.699	363.126	335.43	292.786	517.211	481.827	507.894	476.521
P21107	Tpm3	32994	23	Mus musculus	100	Tropomyosin alpha-3 chain	5.47e-07	0.0167984	0.0321586	1.48545		19991.9	14510.7	16267.2	13854.7	30503.8	21316	23749.7	20613.7
P62911;Q3SZQ6	Rpl32;RPL32	15859.8;15873.82	18	Mus musculus;Bos taurus	100	Large ribosomal subunit protein eL32	4.38e-08	0.00730186	0.0164739	1.48141		1304.05	959.216	1181.3	1005.87	1914.17	1410.37	1519.02	1745.59
Q8R0J7	Vps37b	31055.8	3	Mus musculus	100	Vacuolar protein sorting-associated protein 37B	2.58e-07	0.00183993	0.00554688	1.4801		114.254	119.865	102.687	114.452	160.521	192.83	141.411	176.471
Q3T087;Q9CXW4	RPL11;Rpl11	20252.38;20252.38	11	Bos taurus;Mus musculus	100	Large ribosomal subunit protein uL5	2.44e-07	0.0112269	0.0234271	1.47898		2946.1	2157.29	2943.31	2564.64	4853.33	3758	3324.43	3785.74
P83917	Cbx1	21417.8	4	Mus musculus	100	Chromobox protein homolog 1	6.12e-06	0.00704255	0.0160131	1.4778		425.535	488.431	473.575	514.104	911.421	657.444	654.717	615.198
Q9R0X4	Acot9	50560.5	14	Mus musculus	100	Acyl-coenzyme A thioesterase 9, mitochondrial	5.48e-06	0.0140488	0.027796	1.47676		447.743	344.771	419.381	432.971	738.594	634.584	462.747	614.646
A6QR16;Q99M28	RNPS1;Rnps1	34196.23;34208.24	4	Bos taurus;Mus musculus	100	RNA-binding protein with serine-rich domain 1	0.000184075	0.0193947	0.0362476	1.47516		113.402	88.3923	96.6493	88.1756	127.252	131.867	123.395	195.364
Q62261	Sptbn1	274223	190	Mus musculus	100	Spectrin beta chain, non-erythrocytic 1	5.54e-10	0.000332112	0.00158182	1.47369		2135.38	2012.4	2053.8	2166.37	3383.27	2988.59	3288.48	2712.12
P60824	Cirbp	18607	2	Mus musculus	100	Cold-inducible RNA-binding protein	0.000464687	0.0612752	0.0937106	1.47147		135.494	141.729	135.252	211.01	226.662	184.836	189.581	323.503
Q9CZX8	Rps19	16085.5	17	Mus musculus	100	Small ribosomal subunit protein eS19	1.64e-05	0.00243651	0.00688673	1.46847		3439.5	2511.78	3159.82	2810.1	4701.14	3976.37	4396.25	4340.53
P62242;Q5E958	Rps8;RPS8	24205.18;24205.18	19	Mus musculus;Bos taurus	100	Small ribosomal subunit protein eS8	7.23e-08	0.00714399	0.0161853	1.46835		10962	8040.84	10109.8	8071.28	15440.6	12122.2	14127.7	12643.6
Q6TYB5	Fez2	39100.6	2	Mus musculus	100	Fasciculation and elongation protein zeta-2	0.000197146	0.180517	0.232824	1.46714		45.4333	49.1971	50.9543	23.647	64.4308	44.475	94.7877	45.9411
O54781	Srpk2	76756.7	5	Mus musculus	100	SRSF protein kinase 2	0.000255696	0.0327555	0.0553097	1.46538		90.2345	73.8397	112.785	88.3905	175.197	138.801	107.37	117.304
O88487	Dync1i2	68394.1	20	Mus musculus	100	Cytoplasmic dynein 1 intermediate chain 2	1.87e-09	0.00222033	0.00641486	1.45994		429.49	336.152	352.365	379.043	561.994	476.584	609.908	536.258
Q8CFE2	Hpf1	39291.2	7	Mus musculus	100	Histone PARylation factor 1	1.16e-05	0.00188526	0.00563639	1.45473		181.036	177.404	185.582	166.817	310.73	225.199	255.953	248.612
Q63932	Map2k2	44402	2	Mus musculus	100	Dual specificity mitogen-activated protein kinase kinase 2	1.26e-06	0.620901	0.667725	1.45471		59.0429	75.3829	66.7668	76.9353	857.718	57.5288	45.3509	45.7531
Q60598	Cttn	61249.8	29	Mus musculus	100	Src substrate cortactin	1.39e-07	0.00354043	0.00927066	1.45129		1697.61	1719.41	1788.72	1702.23	3010.37	2204.31	2719.44	2184.88
Q9JIW9	Ralb	23349.5	2	Mus musculus	100	Ras-related protein Ral-B	4.78e-05	0.0553057	0.0860438	1.44998		60.2659	49.6097	63.5852	63.2716	128.521	68.5815	85.8491	70.2651
P62858;Q56JX6	Rps28;RPS28	7841.02;7841.02	3	Mus musculus;Bos taurus	100	Small ribosomal subunit protein eS28	3.62e-06	0.014511	0.0285165	1.44961		13499.3	10233.7	15437	11869	22151.4	16803.5	17642.9	17019.8
E1U8D0	Mtcl2	183145	1	Mus musculus	100	Microtubule cross-linking factor 2	0.00682629	0.0108251	0.0227266	1.44945		1313.92	1265.6	1389.38	1422.76	2562	1916.4	1842.84	1603.51
P53995	Anapc1	215994	4	Mus musculus	100	Anaphase-promoting complex subunit 1	0.00192465	0.376114	0.434526	1.44849		43.5405	41.1283	46.5047	39.3613	179.107	30.2121	62.9917	42.3332
O70458	Osmr	110229	16	Mus musculus	100	Oncostatin-M-specific receptor subunit beta	1.61e-07	0.042245	0.0686935	1.44803		628.658	404.227	571.126	616.488	772.338	825.925	615.218	1002.36
O35188	Cx3cl1	42098.6	11	Mus musculus	100	Fractalkine	1.91e-06	0.0556397	0.0864211	1.44593		2543.6	2589.47	2753.85	2918.45	2879.76	4678.25	3161.08	5433.27
Q8BV57	Ssc5d	144637	15	Mus musculus	100	Soluble scavenger receptor cysteine-rich domain-containing protein SSC5D	1.89e-09	0.0977782	0.139752	1.44583		269.174	183.813	167.084	200.602	205.007	386.101	244.226	374.872
Q9CZN7	Shmt2	55758.7	37	Mus musculus	100	Serine hydroxymethyltransferase, mitochondrial	1.99e-07	0.10526	0.148758	1.44574		1665.01	1083.29	1955.56	1534.81	2988.72	1980.12	1535.95	2601.96
B2RY04	Dock5	214429	5	Mus musculus	100	Dedicator of cytokinesis protein 5	0.00134754	0.00512519	0.0125279	1.44519		311.066	326.78	285.526	270.362	404.736	430.695	372.052	527.786
P28740;Q2NL05	Kif2a;KIF2A	79756.36;74993.86	4	Mus musculus;Bos taurus	100	Kinesin-like protein KIF2A	3.79e-07	0.00318935	0.00852844	1.44464		165.752	134.781	180.194	171.092	231.717	216.315	225.438	265.471
P61255;P61257	Rpl26;RPL26	17258.21;17258.21	12	Mus musculus;Bos taurus	100	Large ribosomal subunit protein uL24	4.9e-06	0.0117827	0.0241922	1.44324		3945.23	2733.6	3579.17	2995.46	5514.17	4134.23	4833.23	4552.97
A7MB78;Q9Z1E4	GYS1;Gys1	83813.59;83926.65	8	Bos taurus;Mus musculus	100	Glycogen [starch] synthase, muscle;Glycogen [starch] synthase, muscle	8.95e-06	0.00454389	0.0113718	1.44244		178.174	131.008	172.356	150.515	224.968	230.093	250.731	201.98
Q9EQG9	Cert1	71111.2	6	Mus musculus	100	Ceramide transfer protein	1.17e-06	0.00650508	0.0150195	1.44152		106.08	138.986	127.7	123.674	172.055	186.001	209.255	150.139
Q6PFR5	Tra2a	32316.2	6	Mus musculus	100	Transformer-2 protein homolog alpha	4.14e-08	0.0200112	0.0371616	1.44107		523.827	374.985	473.558	408.653	806.66	584.492	533.033	652.293
Q9QUR8	Sema7a	74993.9	6	Mus musculus	100	Semaphorin-7A	1.21e-07	0.0199751	0.0371351	1.44038		122.202	98.4495	89.343	106.307	172.384	132.203	121.312	177.9
Q3V0K9	Pls1	70407.6	2	Mus musculus	100	Plastin-1	0.000125164	0.000125218	0.000818684	1.44025		244.7	238.291	242.095	218.978	369.126	343.76	333.214	314.578
Q61147	Cp	121151	54	Mus musculus	100	Ceruloplasmin	1.13e-08	0.27726	0.334857	1.44013		1093.3	2460.01	2170.79	2211.05	2599.48	2507.9	1624.15	5244.18
P13020	Gsn	85941.6	33	Mus musculus	100	Gelsolin	6.87e-07	0.00111718	0.00375941	1.44013		4527.96	4649.61	3645.94	3987.03	5762.18	5888.15	6495.96	5972.71
A2VDN0;Q91VK4	ITM2C;Itm2c	30673.28;30482.14	2	Bos taurus;Mus musculus	87.5	Integral membrane protein 2C	0.00403248	0.840348	0.865378	1.44012		223.228	93.5798	75.3989	131.263	921.704	1073.22	0	898.983
A2ASQ1	Agrn	207539	48	Mus musculus	100	Agrin	6.87e-11	0.0266993	0.0465605	1.44002		798.138	670.133	720.9	798.21	964.755	1331.38	810.252	1271.64
P23249	Mov10	113583	37	Mus musculus	100	Putative helicase MOV-10	2.76e-08	0.00050981	0.00212339	1.43919		341.279	385.316	375.795	435.302	565.781	563.697	519.948	556.522
P62892;Q3T051	Rpl39;RPL39	6406.67;6406.67	4	Mus musculus;Bos taurus	100	Large ribosomal subunit protein eL39	0.000261	0.0236991	0.0425459	1.43646		620.071	404.454	548.204	477.372	726.079	782.335	586.117	839.323
Q60767	Ly75	197352	9	Mus musculus	100	Lymphocyte antigen 75	1.38e-07	0.0322499	0.0545535	1.43631		109.62	89.9298	123.667	126.276	131.793	184.582	135.681	198.503
P14206;P26452	Rpsa;RPSA	32838.07;32884.1	26	Mus musculus;Bos taurus	100	Small ribosomal subunit protein uS2	1.22e-08	0.00912842	0.0196336	1.43612		10137	7154.12	8362.33	8120.7	14297.5	10577.3	11662.5	11877.4
Q61425	Hadh	34463.9	11	Mus musculus	100	Hydroxyacyl-coenzyme A dehydrogenase, mitochondrial	7.43e-07	0.00370258	0.00960332	1.43426		544.432	483.413	536.152	519.557	904.839	775.726	658.928	670.785
P14131;Q3T0X6	Rps16;RPS16	16445.31;16445.31	15	Mus musculus;Bos taurus	100	Small ribosomal subunit protein uS9	3.91e-07	0.00229298	0.00657947	1.4342		7162.17	5809.5	7031.08	6052.05	10615.8	8440.96	9134.45	9151.98
Q80UW0	Hs6st2	69197.7	4	Mus musculus	100	Heparan-sulfate 6-O-sulfotransferase 2	0.000105334	0.04921	0.0780707	1.43393		40.5614	46.9605	35.2184	53.1637	54.6406	73.0099	48.1441	78.5068
Q9D2G2	Dlst	48994.5	8	Mus musculus	100	Dihydrolipoyllysine-residue succinyltransferase component of 2-oxoglutarate dehydrogenase complex, mitochondrial	2.82e-05	0.101461	0.144307	1.43062		223.332	141.298	302.447	203.24	315.034	366.098	228.451	308.381
Q8K009	Aldh1l2	101590	7	Mus musculus	100	Mitochondrial 10-formyltetrahydrofolate dehydrogenase	0.000264041	0.0767458	0.114137	1.4305		174.704	103.97	127.191	108.763	227.046	178.858	129.706	199.763
P62270;Q3T0R1	Rps18;RPS18	17718.67;17718.67	20	Mus musculus;Bos taurus	100	Small ribosomal subunit protein uS13	2.93e-06	0.00551104	0.013282	1.43038		8253.36	6331.48	7978.48	6536.06	11983	9516.72	9920.85	10082.6
P50429	Arsb	59647.1	9	Mus musculus	100	Arylsulfatase B	8.06e-05	0.0148548	0.0290862	1.43015		296.923	226.657	239.334	235.007	313.743	341.835	322.891	457.272
Q8CG16	C1ra	80073.3	44	Mus musculus	100	Complement C1r-A subcomponent	1.76e-10	0.0433602	0.0702953	1.42947		5232.74	5536.39	4940.45	5482.47	6764.42	8973.99	5426.11	9947.02
Q68FD5	Cltc	191557	140	Mus musculus	100	Clathrin heavy chain 1	2.95e-08	0.00231877	0.00663836	1.4264		1725.34	1332.54	1398.51	1310.25	2144.4	2048.1	2116.3	1876.32
P61982	Ywhag	28302.6	28	Mus musculus	100	14-3-3 protein gamma	1.35e-06	0.000215614	0.00117917	1.42586		6895.95	7314.24	7778.43	7260.03	11333.8	9730.55	10856.5	9833.27
O08585	Clta	25604.1	8	Mus musculus	100	Clathrin light chain A	3.38e-06	0.00640778	0.0148741	1.42362		1510.96	1122.77	1310.94	1238.93	2108.16	1909.28	1772.2	1586.59
P62849;Q56JU9	Rps24;RPS24	15423.19;15196.95	9	Mus musculus;Bos taurus	100	Small ribosomal subunit protein eS24	5.57e-08	0.0184683	0.0348088	1.42356		862.709	824.103	1075.95	825.437	1078.53	1269.74	1161.41	1630.41
Q8BK72	Mrps27	47778.5	3	Mus musculus	100	Small ribosomal subunit protein mS27	7.84e-07	0.367174	0.42576	1.42337		39.0658	18.6323	41.3472	26.7406	34.3053	73.7258	19.5235	66.8971
Q62351	Tfrc	85731.4	22	Mus musculus	100	Transferrin receptor protein 1	4.25e-07	0.00853757	0.0186279	1.42285		541.227	482.097	660.359	627.98	837.137	885.358	689.49	867.825
P62281;Q3T0V4	Rps11;RPS11	18430.72;18430.72	19	Mus musculus;Bos taurus	100	Small ribosomal subunit protein uS17	9.73e-07	0.0228126	0.0412878	1.42227		3406.98	2623.91	3573.86	2198.19	3996.25	3965.19	4300.41	4217.22
O35350	Capn1	82106.3	10	Mus musculus	100	Calpain-1 catalytic subunit	7.03e-12	0.0257877	0.0452843	1.42178		139.302	159.943	152.432	204.964	251.713	227.372	272.042	182.694
P12382	Pfkl	85359.8	15	Mus musculus	100	ATP-dependent 6-phosphofructokinase, liver type	3.56e-08	0.0115371	0.0238636	1.41933		148.433	168.506	166.607	126.374	192.463	198.725	211.742	263.891
Q9DCL8	Ppp1r2	23119.2	6	Mus musculus	100	Protein phosphatase inhibitor 2	0.000144403	0.00299427	0.00814055	1.41462		288.752	319.679	271.933	306	435.858	385.398	491.474	372.59
O35459	Ech1	36118.5	7	Mus musculus	100	Delta(3,5)-Delta(2,4)-dienoyl-CoA isomerase, mitochondrial	0.000126269	0.108309	0.151869	1.41457		129.872	71.7705	117.155	96.644	195.956	157.718	126.463	108.116
Q9CR29	Ccdc43	25049	6	Mus musculus	100	Coiled-coil domain-containing protein 43	2.57e-08	0.0034068	0.00900704	1.41386		47.8152	35.9186	39.9821	39.7648	60.6142	60.5067	59.0175	50.4103
O35143	Atp5if1	12158.7	7	Mus musculus	100	ATPase inhibitor, mitochondrial	1.68e-05	0.0530092	0.0831901	1.41059		515.75	295.459	456.322	392.696	709.569	496.184	579.658	529.729
Q9QZ06	Tollip	30344.8	7	Mus musculus	100	Toll-interacting protein	7.78e-09	0.00027975	0.00140395	1.40871		193.768	207.387	204.943	205.854	300.251	298.007	296.571	251.596
P47963	Rpl13	24305.5	13	Mus musculus	100	Large ribosomal subunit protein eL13	1.7e-05	0.0166874	0.0319624	1.40794		5265.19	3325.97	4518.56	4299.8	6240.77	5507.3	5833.01	6668.78
Q91XV3	Basp1	22086.6	15	Mus musculus	100	Brain acid soluble protein 1	7.1e-07	0.00184064	0.00554688	1.40604		4370.96	4232.11	3632.54	4386.05	6049.93	5748.01	6421.13	5158.62
P12265	Gusb	74195.3	15	Mus musculus	100	Beta-glucuronidase	7.34e-07	0.0260803	0.0456919	1.40535		248.543	190.927	223.957	198.467	347.644	315.353	225.03	333.491
P17095	Hmga1	11614	4	Mus musculus	100	High mobility group protein HMG-I/HMG-Y	5.3e-07	0.0298243	0.0512766	1.40163		476.519	354.395	547.255	478.087	798.439	566.539	593.306	635.395
Q9CQR2	Rps21	9141.36	12	Mus musculus	100	Small ribosomal subunit protein eS21	4.67e-07	0.0301257	0.0516305	1.4015		7042.33	4827.33	6765.92	6068.77	10671.8	7126.85	8133.17	8706.28
Q3T132;Q9JHS3	LAMTOR2;Lamtor2	13507.5;13480.48	1	Bos taurus;Mus musculus	100	Ragulator complex protein LAMTOR2	0.00145887	0.0057763	0.0137423	1.40108		228.858	217.631	199.875	203.116	246.017	329.949	283.36	338.756
P21300	Akr1b7	35988.4	2	Mus musculus	100	Aldo-keto reductase family 1 member B7	5.39e-06	0.0216439	0.0395897	1.40104		96.9123	109.678	120.457	116.025	140.269	175.418	123.236	188.761
Q9CZU6	Cs	51736.7	27	Mus musculus	100	Citrate synthase, mitochondrial	6.05e-07	0.048084	0.0766383	1.40093		3138.36	2414.8	3201.57	2678.25	5460.87	3557.11	3148.09	4093.16
Q810U5	Ccdc50	35321.5	2	Mus musculus	100	Coiled-coil domain-containing protein 50	0.000159657	0.00312121	0.00841686	1.39869		101.091	81.4789	90.998	99.7998	144.09	121.133	139.105	117.913
O88572	Lrp6	180255	15	Mus musculus	100	Low-density lipoprotein receptor-related protein 6	1.32e-05	0.0390538	0.0643349	1.39756		151.055	121.35	123.613	165.749	166.118	196.955	169.559	258.267
Q99LL3	Chst12	49398.4	3	Mus musculus	100	Carbohydrate sulfotransferase 12	6.53e-05	0.171328	0.222262	1.39715		130.487	109.904	124.415	148.849	108.328	253.307	149.343	246.945
A6QLG5;Q6ZWN5	RPS9;Rps9	22591.43;22591.43	20	Bos taurus;Mus musculus	100	Small ribosomal subunit protein uS4	2.63e-08	0.0020961	0.00613567	1.39473		9898.58	7511.41	9501.81	8258.68	12160.2	11854.3	12414.4	12337.5
P05064	Aldoa	39355.9	53	Mus musculus	100	Fructose-bisphosphate aldolase A	1.2e-07	0.00379304	0.00979458	1.39449		15434.3	18393.1	19297.3	19865.3	23211.2	23620.1	27104.5	27692.9
P51174	Acadl	47907.9	9	Mus musculus	100	Long-chain specific acyl-CoA dehydrogenase, mitochondrial	5.92e-07	0.014064	0.0278115	1.39341		293.337	187.797	209.058	221.45	325.524	298.408	316.68	312.533
P24591;P47876	IGFBP1;Igfbp1	28794.04;29569.82	1	Bos taurus;Mus musculus	100	Insulin-like growth factor-binding protein 1	0.000752683	0.069869	0.105068	1.39065		374.734	240.881	228.233	251.795	435.404	428.176	285.136	364.965
D3Z7P3	Gls	73963.7	9	Mus musculus	100	Glutaminase kidney isoform, mitochondrial	3.2e-06	0.00626851	0.0146136	1.38886		65.379	58.0339	52.5453	55.9017	80.0104	90.4651	66.9722	85.5443
P62264	Rps14	16272.7	10	Mus musculus	100	Small ribosomal subunit protein uS11	2.96e-07	0.0384542	0.0634855	1.38863		3008.23	2725.68	3077.9	1868.89	3211.37	3732.08	3671.25	3985.81
O70281	Tpst1	42132.3	4	Mus musculus	100	Protein-tyrosine sulfotransferase 1	9.7e-05	0.022825	0.0412904	1.38586		26.8303	29.4715	33.8415	23.7189	33.7552	45.5351	43.7309	34.8313
P63005	Pafah1b1	46670	33	Mus musculus	100	Platelet-activating factor acetylhydrolase IB subunit beta	5.86e-09	5.98835e-06	0.000121016	1.38559		1698.17	1771.54	1794.6	1754.74	2501.07	2396.84	2509.52	2321.08
O35295	Purb	33901.4	6	Mus musculus	100	Transcriptional regulator protein Pur-beta	7.81e-09	0.00236377	0.00673656	1.38469		388.745	411.067	435.251	358.645	630.555	551.029	499.046	528.877
Q9DC50	Crot	70264.4	11	Mus musculus	100	Peroxisomal carnitine O-octanoyltransferase	3.34e-07	0.00117054	0.00391457	1.38428		215.205	219.425	256.39	265.822	323.606	346.248	321.099	328.462
P97461	Rps5	22876.4	29	Mus musculus	100	Small ribosomal subunit protein uS7	5.32e-08	0.0024777	0.00696668	1.38416		4971.74	4192.91	4724.63	4180.09	7166.38	6009.29	5730.05	6124.05
Q8VDN2	Atp1a1	112982	8	Mus musculus	100	Sodium/potassium-transporting ATPase subunit alpha-1	4.2e-08	0.0134137	0.0267778	1.38195		114.264	84.2431	113.93	107.832	161.879	142.337	122.965	152.232
P51410	Rpl9	21881.4	13	Mus musculus	100	Large ribosomal subunit protein uL6	5e-07	0.049274	0.0781395	1.38147		2057.84	1208.08	1562.84	1383.13	2410.85	1867.96	2306.33	1884.49
P47915	Rpl29	17587	8	Mus musculus	100	Large ribosomal subunit protein eL29	4.05e-05	0.0079416	0.0175505	1.38134		1906.5	1391.49	1642.36	1554.76	2423.94	1947.6	2392.79	2183.34
Q61074	Ppm1g	58728.1	19	Mus musculus	100	Protein phosphatase 1G	1.03e-08	0.00413167	0.0105284	1.38049		705.836	647.427	746.219	702.654	1101.75	918.292	1044.7	823.352
P16546	Sptan1	284597	208	Mus musculus	100	Spectrin alpha chain, non-erythrocytic 1	2.18e-09	0.000904072	0.00323531	1.37949		2026.16	1892.34	1928.98	2033.47	3024.48	2594.01	2867.04	2421.31
P17742	Ppia	17971.3	25	Mus musculus	100	Peptidyl-prolyl cis-trans isomerase A	3.52e-06	0.00125227	0.00410602	1.37657		29160.9	30477.2	30466.7	30729.1	43255.6	39171.1	47524	37104.4
P69566	Ranbp9	71011.7	3	Mus musculus	100	Ran-binding protein 9	0.00025587	0.0830907	0.121989	1.37517		202.816	142.332	165.106	170.814	181.423	318.112	265.804	189.795
Q6ZWV3	Rpl10	24603.9	19	Mus musculus	100	Large ribosomal subunit protein uL16	1.09e-08	0.00373318	0.0096692	1.37286		2523.03	1925.54	2228.77	1954.61	2758.8	2984.74	2900.57	3147.7
P84099;Q3T0W9	Rpl19;RPL19	23465.96;23465.96	14	Mus musculus;Bos taurus	100	Large ribosomal subunit protein eL19	1.12e-06	0.00523931	0.0127703	1.37248		2539.77	1943.44	2417.67	1985.81	3092.39	3008.35	2802.15	3225.59
P61223;Q99JI6	RAP1B;Rap1b	20824.78;20824.78	6	Bos taurus;Mus musculus	100	Ras-related protein Rap-1b	5.37e-07	0.000855878	0.00311896	1.37188		435.38	415.822	437.615	433.534	664.035	581.923	521.014	604.303
Q9DBV4	Mxra8	49750.2	16	Mus musculus	100	Matrix remodeling-associated protein 8	2.99e-07	0.108799	0.152391	1.37108		646.317	847.494	742.837	860.495	853.168	1290.33	773.871	1452.36
P70699	Gaa	106248	19	Mus musculus	100	Lysosomal alpha-glucosidase	2.13e-06	0.0295019	0.0507973	1.37073		752.715	578.621	569.776	523.616	879.548	881.437	651.115	908.734
Q2KHT7;Q6ZWU9	RPS27;Rps27	9461.12;9461.12	3	Bos taurus;Mus musculus	100	Small ribosomal subunit protein eS27	9.72e-07	0.039653	0.0650103	1.36905		296.919	274.729	327.622	191.263	368.571	340.809	381.539	374.671
Q6PB90	Pcdhb14	87022.2	4	Mus musculus	100	Protocadherin beta-14	6.54e-09	0.126343	0.172989	1.36848		314.227	214.269	234.393	283.736	360.203	281.377	285.143	543.398
O08807	Prdx4	31052.5	15	Mus musculus	100	Peroxiredoxin-4	1.07e-06	0.078868	0.116971	1.36805		1141.58	686.503	850.313	732.933	1522.48	1023.43	1030.21	1065.77
P39447	Tjp1	194742	43	Mus musculus	100	Tight junction protein ZO-1	5.69e-07	0.00117899	0.00393587	1.36713		161.646	180.767	151.064	171.468	253.885	220.071	215.465	219.626
Q920E5	Fdps	40581.5	21	Mus musculus	100	Farnesyl pyrophosphate synthase	4.47e-07	0.00098341	0.00345959	1.36684		740.698	889.136	882.625	838.793	1174.25	1045.29	1202.93	1152.59
Q3U7R1	Esyt1	121554	7	Mus musculus	100	Extended synaptotagmin-1	2.82e-07	0.0338527	0.0568828	1.36535		120.023	149.547	124.707	157.482	229.441	187.822	193.717	146.743
Q80U28	Madd	175180	1	Mus musculus	100	MAP kinase-activating death domain protein	0.000611388	0.284094	0.341908	1.36266		260.564	307.361	248.238	103.265	290.559	334.765	221.741	328.174
Q2VIS4	Flg2	251372	3	Mus musculus	75	Filaggrin-2	0.00017148	0.766163	0.799789	1.36234		16.9828	0	13.6026	8.08946	0	18.6769	29.313	11.7579
Q8K1X1	Wdr11	135937	1	Mus musculus	100	WD repeat-containing protein 11	0.00288161	0.39006	0.44722	1.36086		50.1538	41.2155	29.2548	28.6479	20.7981	82.4622	51.8253	66.8489
P53612	Rabggtb	37803.3	2	Mus musculus	100	Geranylgeranyl transferase type-2 subunit beta	0.00100954	0.166698	0.217225	1.35905		422.878	291.302	296.685	427.323	687.264	527.923	468.449	313.473
Q8C167	Prepl	83194.3	11	Mus musculus	100	Prolyl endopeptidase-like	1.63e-06	0.000537263	0.00220419	1.35806		117.552	103.586	98.0924	108.009	153.243	136.811	148.176	141.261
Q8CII9	Crlf2	37761.9	1	Mus musculus	100	Cytokine receptor-like factor 2	0.00041134	0.142367	0.190444	1.3572		102.437	58.2531	73.6128	75.3186	131.939	79.9487	81.9082	129.925
P97765	Wbp2	28032	6	Mus musculus	100	WW domain-binding protein 2	4.36e-06	0.0823911	0.121197	1.35174		423.943	732.627	406.118	549.501	793.675	692.516	666.899	631.316
O89032	Sh3pxd2a	124201	1	Mus musculus	100	SH3 and PX domain-containing protein 2A	0.000259965	0.141497	0.189464	1.35079		557.587	489.033	679.334	335.682	821.921	604.944	765.99	543.557
Q9EQP2	Ehd4	61480.6	12	Mus musculus	100	EH domain-containing protein 4	5.02e-06	0.00926702	0.0198752	1.34641		215.853	258.488	227.586	248.184	309.841	346.509	267.121	361.13
Q8C6G8	Wdr26	70543.4	4	Mus musculus	100	WD repeat-containing protein 26	6.15e-07	0.107248	0.151003	1.34476		82.4434	90.597	83.9156	75.8504	166.887	94.7386	118.137	83.2372
Q80XC2	Trmt61a	31639	4	Mus musculus	100	tRNA (adenine(58)-N(1))-methyltransferase catalytic subunit TRMT61A	0.000431289	0.0847509	0.124089	1.34456		87.8755	103.516	78.6437	126.789	165.872	108.774	114.251	143.805
Q99M08	N/A	7404.4	1	Mus musculus	100	Uncharacterized protein C4orf3 homolog	2.44e-05	0.132001	0.179242	1.34271		113.234	66.9885	102.951	68.4011	134.209	99.2781	94.0801	138.503
Q9JKB3	Ybx3	38813.6	20	Mus musculus	100	Y-box-binding protein 3	1.98e-06	0.0481673	0.0767387	1.34229		1296.81	899.368	1361.06	1175.54	1796.89	1337.69	1425.95	1767.4
P29758	Oat	48354.6	30	Mus musculus	100	Ornithine aminotransferase, mitochondrial	1.6e-07	0.153706	0.203452	1.34196		1170.6	638.616	917.534	823.882	1560.83	1020.04	874.748	1315.95
P50396	Gdi1	50521.6	24	Mus musculus	100	Rab GDP dissociation inhibitor alpha	4.06e-08	0.00647063	0.014974	1.34149		1036.25	1102.38	924.35	944.327	1297.73	1398.3	1533.85	1160.22
Q9QX60	Dguok	32280.9	1	Mus musculus	100	Deoxyguanosine kinase, mitochondrial	0.000425556	0.125679	0.172309	1.34125		297.524	227.002	211.282	251.301	469.995	346.318	230.197	309.724
Q9JL15	Lgals8	36161.6	2	Mus musculus	100	Galectin-8	6.81e-05	0.0198951	0.0370546	1.34058		74.4057	76.9797	87.5335	66.6615	123.066	85.8654	103.659	98.5464
E9Q634	Myo1e	126818	4	Mus musculus	100	Unconventional myosin-Ie	0.000164683	0.0406676	0.0665582	1.33915		76.9581	113.954	82.4403	102.389	148.376	110.307	115.96	125.434
Q8C5P5	Nt5dc1	53094.3	5	Mus musculus	100	5'-nucleotidase domain-containing protein 1	4.03e-06	0.0146583	0.028791	1.3388		197.209	173.063	212.472	178.393	237.249	227.863	245.071	313.697
Q3T025;Q9CPR4	RPL17;Rpl17	21397.06;21397.06	14	Bos taurus;Mus musculus	100	Large ribosomal subunit protein uL22	2.17e-05	0.0112735	0.0234984	1.33728		3542.98	2539.79	3159.36	2731.41	4291.28	3784.78	3769.69	4056.15
P08556;Q61411	Nras;Hras	21199.07;21298.13	3	Mus musculus	100	GTPase NRas;GTPase HRas	7.64e-05	0.0231519	0.0417419	1.3363		78.1672	107.455	77.1726	74.1126	118.098	111.674	98.5498	117.863
Q925B0	Pawr	35908.4	8	Mus musculus	100	PRKC apoptosis WT1 regulator protein	2.74e-06	3.66657e-05	0.000365937	1.33531		372.957	367.645	348.979	372.628	460.544	504.884	503.809	483.9
P61356;P61358	RPL27;Rpl27	15797.72;15797.72	11	Bos taurus;Mus musculus	100	Large ribosomal subunit protein eL27	1.07e-08	0.00384019	0.00989251	1.33457		3864.06	3057.02	3654.97	3286.32	4807.33	4208.89	4516.14	4925.67
Q8CG14	C1s1	76857.5	49	Mus musculus	100	Complement C1s-1 subcomponent	4.23e-07	0.100026	0.14248	1.33401		1482.33	1676.73	1438.86	1597.4	1741.25	2459.31	1510.53	2796.86
P28653	Bgn	41639.2	37	Mus musculus	100	Biglycan	8.43e-08	0.160891	0.211028	1.33343		47401.3	22243.5	32823.8	33483.8	37547.1	53298.3	37254.5	49139.7
P62984;P63048	Uba52;UBA52	14728.31;14728.31	3	Mus musculus;Bos taurus	100	Ubiquitin-ribosomal protein eL40 fusion protein	8.55e-05	0.0724568	0.10857	1.33199		83.1536	87.3085	117.404	87.3107	112.526	96.5515	140.173	153.819
P61079;Q3ZCF7	Ube2d3;UBE2D3	16687.16;16745.19	2	Mus musculus;Bos taurus	100	Ubiquitin-conjugating enzyme E2 D3	0.000168441	0.136738	0.184284	1.33184		1615.13	1439.57	2295.31	1443.79	2602.45	1542.67	2287.4	2639.93
Q8R1N4	Nudcd3	40890.2	6	Mus musculus	100	NudC domain-containing protein 3	0.000126297	0.0453939	0.0731529	1.33068		100.977	92.7813	100.715	110.081	158.97	102.979	161.317	123.323
P32507	Nectin2	57317.6	9	Mus musculus	100	Nectin-2	3.57e-05	0.0302498	0.0517492	1.32966		461.867	600.903	501.42	527.308	753.466	752.681	536.998	753.192
P62900;Q56JX3	Rpl31;RPL31	14462.86;14462.86	9	Mus musculus;Bos taurus	100	Large ribosomal subunit protein eL31	8.03e-06	0.0924874	0.133248	1.32825		3170.49	2025.43	2779.42	2160.79	3424.3	3050.65	4237.79	2711.58
P14869	Rplp0	34216.4	21	Mus musculus	100	Large ribosomal subunit protein uL10	1.81e-06	0.00807772	0.0177889	1.32681		5321.49	4288.57	5238.48	4556.24	7187.01	5834.12	6752.09	5962.51
Q9D8B7	Jam3	34837.6	3	Mus musculus	100	Junctional adhesion molecule C	7.38e-06	0.0667966	0.100943	1.32567		136.048	137.535	173.308	171.566	262.75	219.738	159.963	186.051
Q2KJ22;Q76LS9	MINDY1;Mindy1	51289.05;51226	1	Bos taurus;Mus musculus	100	Ubiquitin carboxyl-terminal hydrolase MINDY-1	0.000683767	0.0150791	0.029449	1.32351		165.357	140.695	163.084	158.456	247.09	220.484	176.103	192.28
Q9CQL0	Mettl21A	24286	2	Mus musculus	100	Protein N-lysine methyltransferase METTL21A	5.19e-06	0.226541	0.281796	1.32175		128.185	73.3679	115.92	159.005	131.193	198.645	114.712	176.976
P58021	Tm9sf2	75330.1	3	Mus musculus	100	Transmembrane 9 superfamily member 2	0.00132543	0.120761	0.166492	1.32109		53.0941	35.6966	56.2971	41.5329	61.0896	66.0935	44.5123	75.1054
Q6ZQK5	Acap2	87210.8	5	Mus musculus	100	Arf-GAP with coiled-coil, ANK repeat and PH domain-containing protein 2	6.46e-05	0.00115414	0.00387345	1.32037		93.8237	92.6426	93.0419	110.283	125.561	137.138	126.92	124.036
P63243;P68040	RACK1;Rack1	35076.72;35076.72	26	Bos taurus;Mus musculus	100	Small ribosomal subunit protein RACK1	3.92e-09	0.0149256	0.0292096	1.32011		13512.6	11687.5	12501.7	12269.8	20106.1	15761.2	16682.6	13916.5
Q9CWU9	Nup37	36731.6	7	Mus musculus	100	Nucleoporin Nup37	1.01e-06	0.0244865	0.0436483	1.31989		197.124	152.688	196.747	233.853	275.316	241.803	243.315	259.472
Q9DAW9	Cnn3	36428.7	24	Mus musculus	100	Calponin-3	4.62e-08	0.0481898	0.0767422	1.31988		694.391	651.018	591.062	638.108	905.607	871.955	1042.9	628.323
Q91YW3	Dnajc3	57464	1	Mus musculus	100	DnaJ homolog subfamily C member 3	0.000476246	0.104277	0.147478	1.31889		134.278	190.447	119.61	148.506	156.891	235.194	164.366	226.619
P62259;P62261	Ywhae;YWHAE	29173.89;29173.89	46	Mus musculus;Bos taurus	100	14-3-3 protein epsilon	9.25e-08	0.000523128	0.00215855	1.31715		4653.71	4512.36	4947.67	4739.97	6414.82	5597.12	6602.44	6252.62
Q8R370	Ushbp1	74906.1	1	Mus musculus	100	Harmonin-binding protein USHBP1	0.00383427	0.0113217	0.0235729	1.31712		541.349	626.218	696.05	557.222	882.739	718.876	738.197	844.722
P97770	Thumpd3	56431.1	2	Mus musculus	100	tRNA (guanine(6)-N2)-methyltransferase THUMP3	0.000833996	0.0657393	0.0994909	1.31571		47.6216	39.7122	42.8125	39.7205	69.0077	48.7017	43.3231	66.1909
Q2HJ23;Q91VR7	MAP1LC3A;Map1lc3a	14286.48;14272.45	1	Bos taurus;Mus musculus	100	Microtubule-associated proteins 1A/1B light chain 3A	7.46e-06	0.112967	0.157122	1.31296		178.09	128.067	91.741	114.859	147.034	159.177	186.847	163.315
Q2PZL6	Fat4	540316	5	Mus musculus	100	Protocadherin Fat 4	0.000421807	0.00592463	0.013967	1.31132		179.494	196.931	209.989	172.956	257.962	271.639	217.117	249.508
Q6PDJ1	Cachd1	143812	2	Mus musculus	100	VWFA and cache domain-containing protein 1	4.37e-05	0.054212	0.084761	1.3107		74.3563	72.9376	63.1703	86.7878	74.2734	114.505	100.108	103.069
Q8BGF3	Dnaaf10	39790.4	8	Mus musculus	100	Dynein axonemal assembly factor 10	9.05e-08	0.018111	0.0342378	1.3101		190.516	199.037	205.894	233.993	315.189	250.183	231.602	294.686
P70274	Selenop	42705.6	13	Mus musculus	100	Selenoprotein P	2.1e-08	0.158203	0.208092	1.30845		333.089	383.846	449	446.195	427.338	633.59	385.111	720.038
A8C756	Thada	217289	7	Mus musculus	100	tRNA (32-2'-O)-methyltransferase regulator THADA	1.53e-05	0.074521	0.111266	1.30798		291.448	293.897	316.636	226.868	495.333	323.062	340.81	330.221
O54998	Fkbp7	24913.2	9	Mus musculus	100	Peptidyl-prolyl cis-trans isomerase FKBP7	2.03e-07	0.14017	0.188315	1.30548		905.356	524.702	559.302	524.68	899.197	946.647	700.433	679.117
Q8BPB5	Efemp1	54952.8	10	Mus musculus	100	EGF-containing fibulin-like extracellular matrix protein 1	3.22e-10	0.246663	0.304124	1.30453		154.478	190.104	153.206	207.862	142.222	304.345	195.452	320.153
O08746	Matn2	106748	36	Mus musculus	100	Matrilin-2	1.86e-08	0.0990154	0.1412	1.30422		1050.39	1285.36	1032.14	1264.88	1129.69	1921.13	1333.91	1761.64
A2AJI0	Map7d1	93275.7	6	Mus musculus	100	MAP7 domain-containing protein 1	6.1e-06	0.0595645	0.0915389	1.30192		287.216	231.093	235.936	226.655	322.557	306.397	409.318	252.08
Q8VEE1	Lmcd1	40995.9	2	Mus musculus	100	LIM and cysteine-rich domains protein 1	5.5e-10	0.0501985	0.0793459	1.30113		89.4702	96.0168	67.2726	86.8267	104.498	132.922	111.404	92.937
Q8R105	Vps37c	38452.6	5	Mus musculus	100	Vacuolar protein sorting-associated protein 37C	1.81e-06	0.0078844	0.0174547	1.30047		122.839	117.869	120.425	148.675	163.361	184.154	162.892	151.312
Q8BY87	Usp47	157455	35	Mus musculus	100	Ubiquitin carboxyl-terminal hydrolase 47	1.44e-06	0.020749	0.038156	1.30037		247.042	193.181	214.456	220.193	282.766	272.457	340.012	245.993
Q62074	Prkci	68203.4	6	Mus musculus	100	Protein kinase C iota type	3.81e-09	0.100381	0.142931	1.2991		74.264	78.6631	63.7882	75.6565	78.3298	85.823	137.6	86.8075
P58771	Tpm1	32680.5	20	Mus musculus	100	Tropomyosin alpha-1 chain	4.55e-07	0.130051	0.177104	1.29454		16561.2	10778.4	12565.1	12049.2	21604.8	14376.5	18663.3	13092.9
P10404	N/A	69612.8	10	Mus musculus	100	MLV-related proviral Env polyprotein	2.07e-06	0.115981	0.160665	1.29421		1235.5	948.523	1153.75	1151.91	1726.38	1813.69	1038.23	1344.15
Q61584	Fxr1	76221.9	11	Mus musculus	100	RNA-binding protein FXR1	1e-06	0.0140121	0.0277766	1.29291		508.978	487.391	505.969	460.053	745.578	550.788	682.741	575.507
Q91VR8	Brk1	8760.91	5	Mus musculus	100	Protein BRICK1	6.66e-08	0.0163078	0.0314264	1.29226		271.765	281.207	263.411	210.836	363.761	326.776	335.857	296.464
Q6Q899	Rigi	105975	14	Mus musculus	100	Antiviral innate immune response receptor RIG-I	5.64e-07	0.0260226	0.0456166	1.29095		123.582	148.939	112.421	148.472	177.416	148.638	170.245	190.062
Q60854	Serpinb6	42598.9	49	Mus musculus	100	Serpin B6	5.76e-09	0.000479676	0.00204769	1.29019		3841.48	3978.82	3676.21	3689.07	4799.51	4546.01	5302.38	4964.62
P51125	Cast	84921.7	22	Mus musculus	100	Calpastatin	7.03e-12	0.00470156	0.0116659	1.28931		629.449	709.128	592.501	707.517	841.702	785.061	938.944	833.363
Q921C5	Bicd2	93390.8	8	Mus musculus	100	Protein bicaudal D homolog 2	8.39e-06	0.0114593	0.0237549	1.28853		135.528	114.998	113.469	104.64	166.45	143.459	157.039	136.035
Q8BU85	Msrb3	26832.3	6	Mus musculus	100	Methionine-R-sulfoxide reductase B3, mitochondrial	6.12e-08	0.0226729	0.041094	1.28786		916.016	877.646	808.611	923.675	1197.94	1075.35	1357.76	944.383
P63323;Q76I81	Rps12;RPS12	14514.93;14514.93	8	Mus musculus;Bos taurus	100	Small ribosomal subunit protein eS12	1.03e-06	0.20666	0.260583	1.28781		1370.96	1765.22	1153.11	884.301	1626.87	1992.27	1723.31	1215.17
Q8BVY0	Rsl1d1	50421.3	8	Mus musculus	100	Ribosomal L1 domain-containing protein 1	9.33e-07	0.0299292	0.0513403	1.28741		237.092	172.746	210.75	206.413	249.337	244.066	316.903	253.792
A6H769;P62082	RPS7;Rps7	22126.85;22126.85	17	Bos taurus;Mus musculus	100	Small ribosomal subunit protein eS7	2.3e-06	0.0411153	0.0671456	1.28708		4391.35	3222.71	4128.58	3392.87	4372.14	4410.27	4942.37	5708.48
Q9CYR0	Ssbp1	17318.9	7	Mus musculus	100	Single-stranded DNA-binding protein, mitochondrial	5.45e-06	0.111091	0.155142	1.2862		192.105	171.072	204.236	176.786	335.725	199.852	191.861	252.261
Q32PG3;Q8BH57	WDR48;Wdr48	76192.43;76007.31	2	Bos taurus;Mus musculus	100	WD repeat-containing protein 48	5.8e-05	0.16858	0.219223	1.28538		138.439	112.044	157.701	149.902	254.646	165.374	128.607	184.821
P11214	Plat	63096.5	8	Mus musculus	100	Tissue-type plasminogen activator	1.6e-06	0.0863489	0.125844	1.28436		759.968	509.548	540.763	573.889	741.223	956.31	641.597	719.034
Q8VE97	Srsf4	55979.4	4	Mus musculus	100	Serine/arginine-rich splicing factor 4	0.000168254	0.046435	0.0746714	1.2841		85.072	64.6302	95.7529	75.9563	116.509	107.008	92.4366	94.3432
P20108	Prdx3	28127	11	Mus musculus	100	Thioredoxin-dependent peroxide reductase, mitochondrial	9.82e-08	0.031195	0.0531257	1.28158		1602.51	1278.22	1666.44	1494.33	2230.71	1876.67	1626.14	2021.34
P28301	Lox	46700.9	26	Mus musculus	100	Protein-lysine 6-oxidase	7.7e-06	0.203545	0.257515	1.28017		4861.03	3051.77	3139.58	3490.25	4441.06	4760.39	3261.23	6332.32
Q78ZA7	Nap1l4	42679.3	17	Mus musculus	100	Nucleosome assembly protein 1-like 4	9.73e-08	0.00802555	0.0177153	1.27733		737.747	698.612	745.205	755.172	843.439	938.258	1110.03	878.955
P21570	Ang	16227.7	3	Mus musculus	100	Angiogenin	0.000103861	0.177038	0.228884	1.27642		175.623	152.294	156.968	188.624	154.081	234.511	186.72	311.559
Q9CRB5	Prl7c1	29258	1	Mus musculus	100	Prolactin-7C1	0.000109437	0.129324	0.176495	1.27615		1343.22	898.464	1201.26	1296.27	1535.35	1323.45	1237.31	1982.43
Q9DC07	Nebl	31113.1	2	Mus musculus	100	LIM zinc-binding domain-containing Nebulette	7.31e-05	0.0470335	0.0753454	1.27568		446.803	454.724	379.16	433.08	491.785	669.949	592.023	452.968
P08752	Gnai2	40489	13	Mus musculus	100	Guanine nucleotide-binding protein G(i) subunit alpha-2	6.02e-09	0.00109603	0.00370805	1.27487		293.506	258.291	248.94	265.195	317.837	349.151	346.199	344.117
P62311;Q32PE9	Lsm3;LSM3	11845.4;11845.4	9	Mus musculus;Bos taurus	100	U6 snRNA-associated Sm-like protein LSm3	1.54e-05	0.298249	0.355434	1.27469		1346.08	893.169	1608.61	1289.63	2462.23	1503.6	1679.37	1059.1
G3X8U3	QNG1	38615.2	11	Mus musculus	100	Queuosine 5'-phosphate N-glycosylase/hydrolase	2.27e-06	0.0569092	0.0880671	1.27223		239.119	277.596	209.827	254.118	375.324	311.417	317.917	249.533
Q9CQD1	Rab5a	23598.6	3	Mus musculus	100	Ras-related protein Rab-5A	0.000441371	0.111918	0.156008	1.2719		186.578	226.767	216.631	176.463	251.796	223.555	353.696	212.601
Q9Z2Z9	Gfpt2	77008.6	6	Mus musculus	100	Glutamine--fructose-6-phosphate aminotransferase [isomerizing] 2	3.56e-06	0.108052	0.151683	1.27171		419.901	335.673	323.617	268.14	379.096	443.353	530.802	358.569
P97825	Jpt1	16080.6	11	Mus musculus	100	Jupiter microtubule associated homolog 1	2.81e-06	0.0228666	0.0413459	1.27115		1128.34	1032.03	1056.14	998.369	1273.64	1289.2	1659.73	1176.34
Q3UR50	Vwa5b2	133414	2	Mus musculus	100	von Willebrand factor A domain-containing protein 5B2	0.00198167	0.270853	0.328694	1.27016		154.46	135.5	157.095	79.6357	211.661	138.344	180.761	128.751
Q8K2Q7	Brox	46201.8	9	Mus musculus	100	BRO1 domain-containing protein BROX	7.78e-07	0.00597542	0.0140605	1.26924		305.257	360.924	312.771	333.551	388.995	458.351	436.051	383.672
O54962;P61283	Banf1;BANF1	10102.58;10058.57	5	Mus musculus;Bos taurus	100	Barrier-to-autointegration factor	0.000139089	0.0240657	0.0431475	1.26866		796.796	726.438	662.377	564.911	819.685	904.93	919.036	823.034
Q7TPR4	Actn1	103068	128	Mus musculus	100	Alpha-actinin-1	1.62e-09	0.00181384	0.00549679	1.26559		12045.9	11376.1	12187	12236	16855.2	14458.4	15382.6	13985
Q9CX00	Ist1	39468.3	6	Mus musculus	100	IST1 homolog	1.41e-06	0.000379054	0.0017342	1.26508		251.382	248.972	250.346	262.376	339.256	336.256	304.705	302.934
Q3TWW8	Srsf6	39025.3	17	Mus musculus	100	Serine/arginine-rich splicing factor 6	8.08e-07	0.111633	0.155721	1.26121		2680.92	1968.99	2661.94	1934.66	3653.79	2699.36	2848.67	2448.11
Q9D7E4	N/A	12111.5	5	Mus musculus	100	UPF0449 protein C19orf25 homolog	0.000138243	0.325593	0.384265	1.26064		73.1182	52.9068	70.6875	70.4386	93.8029	83.6189	128.09	48.4193
P06151	Ldha	36498.5	45	Mus musculus	100	L-lactate dehydrogenase A chain	8.46e-07	0.00859636	0.0186914	1.26029		30755.6	31677.3	35562.3	33930.8	40468.1	36515.3	43424.5	46217.9
Q6A0A9	FAM120A	121646	6	Mus musculus	100	Constitutive coactivator of PPAR-gamma-like protein 1	0.000249035	0.0927846	0.133579	1.25781		178.925	105.27	137.396	135.203	188.938	161.1	162.282	177.297
P63038	Hspd1	60955.5	43	Mus musculus	100	60 kDa heat shock protein, mitochondrial	7.03e-12	0.486398	0.541289	1.25686		1070.72	649.174	1337.77	856.103	2208.29	1069.75	613.08	1371.63
Q3ZC01;Q60809	CNOT7;Cnot7	32718.1;32718.1	4	Bos taurus;Mus musculus	100	CCR4-NOT transcription complex subunit 7	2.1e-07	0.0797157	0.117919	1.25665		59.0851	58.5342	63.34	43.3015	81.1714	67.4316	73.3726	58.9021
P51660	Hsd17b4	79481.8	12	Mus musculus	100	Peroxisomal multifunctional enzyme type 2	3.7e-07	0.0647467	0.0984222	1.25649		279.406	307.666	270.921	316.322	477.657	350.047	305.171	359.859
D3Z4S3	Ptrhd1	16036.8	3	Mus musculus	100	Putative peptidyl-tRNA hydrolase PTRHD1	1.47e-05	0.0137377	0.0273277	1.25644		109.784	118.366	121.803	122.688	138.287	152.185	132.01	174.192
Q91V98	Cd248	81813.1	10	Mus musculus	100	Endosialin	5.75e-05	0.125709	0.172309	1.25425		695.923	890.318	813.881	797.034	979.837	1208.84	723.224	1161.15
P54754	Ephb3	109662	5	Mus musculus	100	Ephrin type-B receptor 3	4.71e-06	0.110995	0.155064	1.25122		204.836	314.81	223.474	216.156	275.471	331.799	251.055	332.711
Q8K479	C1qtnf5	25436.6	1	Mus musculus	100	Complement C1q tumor necrosis factor-related protein 5	0.000316041	0.141506	0.189464	1.25078		132.315	103.993	96.991	150.584	119.203	156.136	148.671	177.756
Q6ZWY3	Rps27l	9477.16	6	Mus musculus	100	Small ribosomal subunit protein eS27-like	4.84e-07	0.218422	0.273317	1.24728		1709.5	1621.51	1821.23	1021.64	1436.14	1961.02	2172.65	2040.04
P48759	Ptx3	41811.6	32	Mus musculus	100	Pentraxin-related protein PTX3	1.39e-07	0.48503	0.540527	1.24362		19421	6078.76	7184.08	7301.03	15666.6	10616.5	8578.68	10380.4
P21237	Bdnf	28123.2	3	Mus musculus	100	Brain-derived neurotrophic factor	3.57e-05	0.107408	0.151172	1.24216		208.943	159.011	164.08	199.081	188.562	226.686	208.392	290.061
Q52KR3	Prune2	339516	6	Mus musculus	100	Protein prune homolog 2	8.27e-06	0.0793369	0.117482	1.24192		80.4985	100.381	94.0833	90.9912	86.2002	120.555	126.794	124.891
A6H7F7;Q9JME7	TRAPPC2L;Trappc2l	15999.5;16018.5	2	Bos taurus;Mus musculus	100	Trafficking protein particle complex subunit 2-like protein	0.00127098	0.151025	0.200184	1.24061		88.0392	79.3575	82.256	94.4783	85.0306	97.0206	152.178	102.45
Q78HU3	Mvb12a	28705	4	Mus musculus	100	Multivesicular body subunit 12A	0.000229858	0.0849145	0.12421	1.24054		210.285	230.623	234.387	258.826	251.849	382.104	259.927	278.563
P56376	Acyp1	11240.7	9	Mus musculus	100	Acylphosphatase-1	3.34e-07	0.0256812	0.0451812	1.23984		488.523	563.449	453.466	528.527	562.05	593.373	725.823	643.989
Q8CG19	Ltbp1	186717	67	Mus musculus	100	Latent-transforming growth factor beta-binding protein 1	7.03e-12	0.31928	0.377167	1.2384		1836.14	1967.58	1805.11	1809.6	1618.94	2951.7	1668.36	3481.6
Q8VDZ4	Zdhhc5	77500.6	4	Mus musculus	100	Palmitoyltransferase ZDHHC5	0.000283594	0.0702518	0.105475	1.23814		51.1525	52.8632	50.2915	62.829	84.5675	64.7953	57.3141	63.9356
P52503	Ndufs6	13019.8	1	Mus musculus	100	NADH dehydrogenase [ubiquinone] iron-sulfur protein 6, mitochondrial	0.00010844	0.393269	0.450489	1.23802		37.3318	19.3564	32.0038	27.6189	58.1264	35.5442	29.4703	24.6431
P47738	Aldh2	56537.5	29	Mus musculus	100	Aldehyde dehydrogenase, mitochondrial	5.8e-09	0.195758	0.249922	1.23756		3896.59	2811.24	4226.64	3293.5	4571.29	4350.59	3210.96	5601.25
Q60953	Pml	98242.1	4	Mus musculus	100	Protein PML	0.000377313	0.129549	0.176636	1.23745		37.9012	34.8531	38.2824	31.5899	56.7206	44.852	32.7431	44.9686
Q8QZT1	Acat1	44816.1	1	Mus musculus	100	Acetyl-CoA acetyltransferase, mitochondrial	0.00367862	0.437691	0.494627	1.23631		49.7885	36.3595	23.4866	42.4339	68.9463	54.5788	27.6192	40.5547
P16110	Lgals3	27514.9	23	Mus musculus	100	Galectin-3	2.06e-08	0.175952	0.227557	1.23527		2676.42	4664.8	4165.52	4205.92	4429.36	4225.52	4887.14	5567.88
Q8BH64	Ehd2	61174.5	20	Mus musculus	100	EH domain-containing protein 2	7.77e-07	0.0664116	0.100468	1.23511		467.984	533.528	394.414	447.227	541.155	602.671	475.723	660.601
Q8K1R7	Nek9	107143	4	Mus musculus	100	Serine/threonine-protein kinase Nek9	6.39e-06	0.15138	0.200584	1.23497		176.899	139.745	161.609	161.726	152.043	269.01	183.669	200.061
Q61554	Fbn1	312298	73	Mus musculus	100	Fibrillin-1	8.09e-10	0.172708	0.223592	1.23443		1480.19	1076.82	818.535	1079.77	1252.37	1567.26	1185.52	1405.74
P34902	Il2rg	42241.3	2	Mus musculus	100	Cytokine receptor common subunit gamma	0.00130469	0.472564	0.528662	1.23288		22.3351	18.8749	30.6839	55.8585	28.9843	33.1991	32.7986	52.8948
Q99JI1	Mustn1	8941.1	4	Mus musculus	100	Musculoskeletal embryonic nuclear protein 1	6.57e-06	0.162662	0.212779	1.23071		554.544	519.971	372.86	429.848	608.163	577.165	686.393	440.054
P67984	Rpl22	14758.9	6	Mus musculus	100	Large ribosomal subunit protein eL22	7.77e-08	0.0848528	0.12419	1.22991		2252.05	1730.3	2382.77	1866.32	2962.52	2171.14	2584.53	2385.22
Q8C3Y4	Kntc1	250358	9	Mus musculus	100	Kinetochore-associated protein 1	0.000179468	0.00755682	0.0169781	1.22959		106.021	100.38	104.024	116.985	141.776	122.522	139.74	121.955
Q8CI51	Pdlim5	63299.2	27	Mus musculus	100	PDZ and LIM domain protein 5	1.77e-07	0.0317503	0.0538772	1.22926		655.774	575.411	499.51	639.466	701.195	736.557	803.534	663.17
Q9D0F9	Pgm1	61418.2	47	Mus musculus	100	Phosphoglucomutase-1	9.22e-08	0.01336	0.0267129	1.22888		1001.25	1184.11	1178.73	1251.73	1394.71	1300.03	1429.24	1539.4
Q9D6Y7	Msra	25988.4	5	Mus musculus	100	Mitochondrial peptide methionine sulfoxide reductase	1.3e-06	0.182006	0.234502	1.22599		140.658	154.746	151.77	179.047	230.772	156.438	243.88	151.769
P42669	Pura	34883.7	8	Mus musculus	100	Transcriptional activator protein Pur-alpha	9.31e-07	0.00236816	0.00673891	1.22492		363.323	405.059	426.257	369.933	492.007	460.268	482.042	478.602
Q58A65	Spag9	146219	23	Mus musculus	100	C-Jun-amino-terminal kinase-interacting protein 4	9.73e-07	0.00437081	0.0110484	1.22454		173.997	178.868	153.034	167.056	200.203	206.382	223.376	193.838
Q6PFD9	Nup98	197241	3	Mus musculus	100	Nuclear pore complex protein Nup98-Nup96	0.000114305	0.352207	0.410673	1.22438		258.257	263.558	262.933	265.42	496.914	406.055	211.018	250.716
Q8K012	Fnbp1l	69885.4	1	Mus musculus	100	Formin-binding protein 1-like	0.00768581	0.0811673	0.11963	1.22389		98.2957	116.107	92.9695	107.352	150.437	134.981	101.528	123.965
Q8BH95	Echs1	31474.4	10	Mus musculus	100	Enoyl-CoA hydratase, mitochondrial	1.8e-05	0.170443	0.221418	1.22368		371.274	275.948	374.881	355.323	511.963	321.676	383.465	484.535
P05622	Pdgfrb	122790	8	Mus musculus	100	Platelet-derived growth factor receptor beta	1.49e-06	0.106729	0.150439	1.22357		149.763	156.707	152.138	193.165	197.061	205.79	157.59	241.89
P56959;Q28009	Fus;FUS	52673.14;52310.84	16	Mus musculus;Bos taurus	100	RNA-binding protein FUS	1.39e-06	0.101742	0.144543	1.22337		1233.75	1042.13	1357.57	1170.06	1891.16	1274.08	1333.06	1424.23
A5PJJ5;Q8VC16	LRRC14;Lrrc14	54917.64;54968.84	1	Bos taurus;Mus musculus	100	Leucine-rich repeat-containing protein 14	0.00348506	0.162014	0.212292	1.22297		119.434	132.609	154.937	174.112	223.361	146.455	186.845	156.367
Q6P1B1	Xpnpep1	69591.3	25	Mus musculus	100	Xaa-Pro aminopeptidase 1	9.61e-08	0.00438865	0.0110781	1.22162		953.107	952.4	898.533	935.385	1081.64	1179.24	1268.8	1049.91
P70336	Rock2	160586	9	Mus musculus	100	Rho-associated protein kinase 2	3.79e-06	0.140177	0.188315	1.22151		128.978	100.359	82.6708	121.197	155.249	129.118	117.307	122.791
P63024	Vamp3	11480.3	5	Mus musculus	100	Vesicle-associated membrane protein 3	9.35e-06	0.105446	0.148965	1.22042		93.0422	83.3127	98.3111	107.209	92.8167	108.522	130.659	137.713
O70481	Ubr1	200240	9	Mus musculus	100	E3 ubiquitin-protein ligase UBR1	0.000159438	0.0435666	0.0705692	1.22025		102.131	88.5869	78.9404	88.3563	112.738	92.1483	120.33	111.926
P68399;Q60737	CSNK2A1;Csnk2a1	45143.57;45133.52	5	Bos taurus;Mus musculus	100	Casein kinase II subunit alpha	2.3e-05	0.0225397	0.0408918	1.21967		92.7508	73.0589	85.2548	97.0247	110.786	103.143	106.427	101.995
Q64514	Tpp2	139879	51	Mus musculus	100	Tripeptidyl-peptidase 2	2.48e-09	0.137293	0.184778	1.21942		670.963	422.521	510.273	452.949	724.091	594.696	596.752	563.808
P35282	Rab21	24106.3	2	Mus musculus	100	Ras-related protein Rab-21	6.45e-05	0.472514	0.528662	1.21939		80.9749	105.058	61.8342	48.6008	125.823	60.4982	118.405	62.7117
Q32L52;Q9D7M1	GID8;Gid8	26798.63;26778.65	2	Bos taurus;Mus musculus	100	Glucose-induced degradation protein 8 homolog	5.8e-08	0.168009	0.218782	1.21935		131.098	89.0579	130.357	117.602	177.348	140.936	137.15	115.419
P54923	Adprh	40068.3	17	Mus musculus	100	ADP-ribosylhydrolase ARH1	9.11e-07	0.000345759	0.00161511	1.2192		488.08	472.495	459.382	468.566	549.002	597.298	602.562	555.096
Q3TDD9	Ppp1r21	88337.5	3	Mus musculus	100	Protein phosphatase 1 regulatory subunit 21	2.82e-05	0.233482	0.289763	1.21858		196.897	191.974	207.847	208.99	360.853	263.918	188.465	201.718
P70445	Eif4ebp2	12898.4	2	Mus musculus	100	Eukaryotic translation initiation factor 4E-binding protein 2	4.95e-05	0.283862	0.341737	1.21521		32.8846	50.2477	42.7143	56.1354	52.7534	44.1464	48.8529	75.9432
Q9CXG3	Ppil4	57230.2	4	Mus musculus	100	Peptidyl-prolyl cis-trans isomerase-like 4	8.74e-08	0.0349524	0.0584705	1.21514		155.537	129.565	159.53	182.22	184.296	197.325	185.721	189.106
Q99KE1	Me2	65799	1	Mus musculus	100	NAD-dependent malic enzyme, mitochondrial	0.000261012	0.197087	0.25111	1.21445		58.7335	54.7677	78.5852	84.5238	103.162	70.0398	79.1012	81.3203
Q8BT60	Cpne3	59584.9	6	Mus musculus	100	Copine-3	6.04e-05	0.0475917	0.0760253	1.21401		150.731	177.499	177.396	155.803	224.68	191.03	220.086	170.041
Q08761	Pros1	74934.4	30	Mus musculus	100	Vitamin K-dependent protein S	4.5e-07	0.243475	0.300389	1.21299		4277.27	3176.51	3723.63	3996.03	3877.85	4826.69	3575.36	6540.15
Q8CIB5	Fermt2	77800.4	28	Mus musculus	100	Fermitin family homolog 2	9.5e-08	0.000148554	0.000910465	1.21265		429.363	446.535	438.475	442.389	519.456	524.306	567.302	520.495
Q9D0I9	Rars1	75673.5	56	Mus musculus	100	Arginine--tRNA ligase, cytoplasmic	3.53e-09	0.0041122	0.0104858	1.21052		1004.38	1047.72	1084.92	1048.15	1360.23	1223.37	1341.13	1151.37
Q3T106;Q8BL97	SRSF7;Srsf7	26941.03;30817.53	11	Bos taurus;Mus musculus	100	Serine/arginine-rich splicing factor 7	4.41e-06	0.050228	0.0793527	1.20858		2226.07	1823.61	2011.58	1641.62	2579.26	2185.36	2148.91	2361.26
O88456	Capns1	28406	8	Mus musculus	100	Calpain small subunit 1	1.31e-05	0.0163775	0.0314896	1.20842		739.21	892.68	719.789	839.119	932.777	1034.95	951.905	924.86
Q3T0F2;Q9CQP2	TRAPPC2;Trappc2	16414.72;16440.75	1	Bos taurus;Mus musculus	100	Trafficking protein particle complex subunit 2	8.65e-05	0.259825	0.317863	1.20725		178.278	129.667	155.019	154.537	129.363	177.535	208.765	245.35
P47962	Rpl5	34400.6	43	Mus musculus	100	Large ribosomal subunit protein uL18	4.16e-08	0.0500282	0.0791363	1.20702		3845.63	3042.7	4055.53	3697.72	4850.87	3905.06	4452.45	4415.96
Q62048	Pea15	15054.1	7	Mus musculus	100	Astrocytic phosphoprotein PEA-15	2.03e-05	0.0235942	0.042418	1.20656		103.782	103.864	90.1071	104.804	119.153	124.726	136.075	106.679
Q7TT50	Cdc42bpb	194753	6	Mus musculus	100	Serine/threonine-protein kinase MRCK beta	0.000147366	0.10818	0.15175	1.20481		303.504	326.827	350.41	358.758	412.339	461.34	309.028	446.951
Q8R1G6	Pdlim2	37703.3	11	Mus musculus	100	PDZ and LIM domain protein 2	2.1e-06	0.0526042	0.0826575	1.2041		197.107	260.466	202.239	220.45	291.501	240.109	275.454	249.565
Q9JIQ3	Diablo	26820.5	6	Mus musculus	100	Diablo IAP-binding mitochondrial protein	4.82e-05	0.157511	0.207543	1.204		206.526	233.29	254.144	275.009	341.575	234.152	258.373	342.433
Q5XJE5	Leo1	75597	4	Mus musculus	100	RNA polymerase-associated protein LEO1	9.86e-05	0.212675	0.267188	1.20336		149.927	121.339	127.065	158.269	229.22	151.708	132.645	166.317
Q9D945	Llph	15391	1	Mus musculus	100	Protein LLP homolog	0.000121267	0.397998	0.455216	1.20287		120.954	85.5149	145.479	103.823	148.771	87.8445	197.272	126.861
Q8BIJ6	Iars2	112804	6	Mus musculus	100	Isoleucine--tRNA ligase, mitochondrial	4.14e-06	0.362029	0.420439	1.20035		91.471	85.6745	88.3267	60.4394	112.072	111.609	60.093	115.548
O35658	C1qbp	31012.9	6	Mus musculus	100	Complement component 1 Q subcomponent-binding protein, mitochondrial	2.27e-07	0.351093	0.409753	1.19867		540.052	354.352	540.383	486.073	712.723	492.354	399.415	740.376
Q9CZT5	Vasn	72261.2	10	Mus musculus	100	Vasorin	9.19e-06	0.246913	0.304259	1.19813		749.207	836.645	905.249	897.679	920.708	1133.39	734.893	1368.74
Q9D0K2	Oxct1	55988.6	32	Mus musculus	100	Succinyl-CoA:3-ketoacid coenzyme A transferase 1, mitochondrial	3.08e-07	0.316756	0.374654	1.1973		1569.11	1070.92	1375.14	1260.86	2276.69	1343.28	1175.92	1664.91
P01902	H2-K1	41489.9	2	Mus musculus	100	H-2 class I histocompatibility antigen, K-D alpha chain	0.000842959	0.498426	0.552685	1.19691		59.6408	83.9391	73.3607	67.356	56.5367	124.814	55.1223	130.52
Q8CI32	Bag5	50942.5	8	Mus musculus	100	BAG family molecular chaperone regulator 5	7.8e-06	0.0914626	0.132124	1.19575		76.9331	82.4831	65.7557	97.6721	92.9378	105.708	90.3548	93.8624
Q6PEV3	Wipf2	46297.5	3	Mus musculus	100	WAS/WASL-interacting protein family member 2	0.000265131	0.156773	0.206715	1.19553		103.101	133.699	110.885	138.193	169.968	114.718	155.649	142.184
Q3T0D8;Q9CQ22	LAMTOR1;Lamtor1	17730.79;17748.81	3	Bos taurus;Mus musculus	100	Ragulator complex protein LAMTOR1	5.51e-05	0.182258	0.234589	1.19415		149.138	139.663	146.064	146.862	243.161	141.695	162.926	161.851
Q9ES46	Parvb	41669.2	8	Mus musculus	100	Beta-parvin	4.86e-06	0.117928	0.162944	1.19373		123.267	139.784	120.954	168.891	193.894	151.119	162.069	150.51
Q8CFI2	Cdc34	26621.7	4	Mus musculus	100	Ubiquitin-conjugating enzyme E2 R1	0.000471898	0.0753732	0.112394	1.19192		258.053	229.762	267.377	294.182	340.496	315.369	338.388	259.044
Q91VU7	Pus7	74792.7	11	Mus musculus	100	Pseudouridylate synthase 7 homolog	2.28e-05	0.16976	0.220607	1.18984		1535.83	1496.47	1535.21	1332.88	1964.61	1537	2221.45	1405.21
Q64261	Cdk6	37028.4	7	Mus musculus	100	Cyclin-dependent kinase 6	3.21e-07	0.132192	0.179437	1.18916		139.655	163.921	145.374	170.707	229.552	161.667	193.665	158.063
P63099;Q63810	PPP3R1;Ppp3r1	19299.9;19299.9	9	Bos taurus;Mus musculus	100	Calcineurin subunit B type 1	5.81e-08	0.0366866	0.0609668	1.18882		341.092	343.445	325.622	324.563	400.787	367.149	471.512	356.409
Q9JLV1	Bag3	61860.2	26	Mus musculus	100	BAG family molecular chaperone regulator 3	1.88e-07	0.0445847	0.0720416	1.18851		476.651	428.199	437.845	447.2	548.543	538.254	606.054	445.622
Q99L13	Hibadh	35439.9	7	Mus musculus	100	3-hydroxyisobutyrate dehydrogenase, mitochondrial	3.08e-05	0.297935	0.355324	1.18804		228.499	154.533	210.811	182.172	236.254	233.816	163.595	298.939
Q8BFY6	Pef1	29227.7	6	Mus musculus	100	Peflin	1.1e-05	0.204221	0.258024	1.18794		159.7	154.515	144.504	155.043	230.784	178.083	202.518	132.281
Q9WUM4	Coro1c	53120.9	27	Mus musculus	100	Coronin-1C	3.56e-06	0.0528551	0.0829828	1.18629		1744.69	1723.05	1759.11	1644.24	2290.59	2073.05	2172.09	1669.58
Q99K51	Pls3	70741.9	60	Mus musculus	100	Plastin-3	1.06e-10	0.000379618	0.00173467	1.18571		3835.59	3839.78	3831.5	4011.98	4325.64	4739.1	4713.36	4631.28
P39098	Man1a2	72871.5	4	Mus musculus	100	Mannosyl-oligosaccharide 1,2-alpha-mannosidase IB	0.000382275	0.287405	0.344905	1.18448		90.3027	78.7994	89.751	95.7434	84.9841	137.889	80.0967	128.234
Q9D662	Sec23b	86437.1	41	Mus musculus	100	Protein transport protein Sec23B	7.58e-09	0.0163823	0.0314896	1.18438		2093.68	2078.73	1905.88	2118.66	2515.46	2318.75	2698.37	2197.11
P97822	Anp32e	29622.5	8	Mus musculus	100	Acidic leucine-rich nuclear phosphoprotein 32 family member E	1.25e-06	0.0186533	0.0350526	1.18422		727.407	737.813	759.217	687.597	921.87	782.861	950.58	803.164
Q9JI90	Rnf14	54926.3	2	Mus musculus	100	E3 ubiquitin-protein ligase RNF14	4.04e-06	0.0579995	0.0895344	1.1827		86.1866	91.7418	110.255	98.3432	123.899	122.631	101.18	109.116
P19536	Cox5b	13812.9	4	Mus musculus	100	Cytochrome c oxidase subunit 5B, mitochondrial	0.00171041	0.509116	0.562887	1.18235		125.812	79.2646	126.257	130.896	213.962	104.176	87.1716	165.762
O55023	Impa1	30436.2	14	Mus musculus	100	Inositol monophosphatase 1	3.5e-08	0.0352231	0.0587933	1.18212		1956.95	2351.69	1982.73	2120.23	2591.85	2416.79	2726.38	2212.16
Q3UH60	Dip2b	171126	13	Mus musculus	100	Disco-interacting protein 2 homolog B	2.95e-06	0.0536913	0.0840859	1.1805		144.556	106.677	127.806	136.393	151.25	158.128	153.071	142.599
P61025;Q0P5A5	Cks1b;CKS1B	9660.17;9660.17	2	Mus musculus;Bos taurus	100	Cyclin-dependent kinases regulatory subunit 1	4.9e-05	0.189164	0.242652	1.17997		246.445	277.379	288.129	250.092	380.724	232.512	321.91	335.099
Q6IRU2	Tpm4	28467.7	48	Mus musculus	100	Tropomyosin alpha-4 chain	1.96e-08	0.0950859	0.136368	1.17892		11425.2	9507.07	9695.47	9592.27	14368.6	10296.2	11766.6	11210
P06869	Plau	48267.9	10	Mus musculus	100	Urokinase-type plasminogen activator	3.19e-10	0.335667	0.394185	1.17562		236.712	132.494	146.373	155.947	191.206	246.014	175.376	165.764
Q8R2G6	Ccdc80	107613	27	Mus musculus	100	Coiled-coil domain-containing protein 80	1.01e-07	0.266638	0.324308	1.1754		540.73	505.18	462.612	575.823	460.923	797.048	541.402	698.292
Q8K4Z3	Naxe	30972.8	9	Mus musculus	100	NAD(P)H-hydrate epimerase	5.89e-05	0.0908266	0.131388	1.17379		969.212	1226.75	898.268	1007.52	1137.61	1105.14	1205.4	1347.87
Q78PG9	Ccdc25	24479.9	7	Mus musculus	100	Coiled-coil domain-containing protein 25	9.6e-06	0.0684144	0.103086	1.17372		139.838	146.986	151.347	146.221	144.996	160.57	191.531	193.591
Q9QY06	Myo9b	238834	1	Mus musculus	100	Unconventional myosin-IXb	0.00138309	0.436916	0.494195	1.1727		55.436	101.567	90.9078	106.855	86.0934	82.1266	138.128	105.914
E9Q8D0;Q0II91	Dnajc21;DNAJC21	61734.54;61717.25	2	Mus musculus;Bos taurus	100	DnaJ homolog subfamily C member 21	0.000243271	0.11336	0.157612	1.1724		658.052	488.556	569.452	624.395	749.26	686.81	721.367	581.783
P52505;Q9CR21	NDUFAB1;Ndufab1	17402.36;17370.3	2	Bos taurus;Mus musculus	100	Acyl carrier protein, mitochondrial;Acyl carrier protein, mitochondrial	4.22e-05	0.283198	0.341156	1.17169		182.227	173.844	170.353	164.731	281.806	154.36	174.845	220.301
Q9QZN4	Fbxo6	34492.5	4	Mus musculus	100	F-box only protein 6	3.94e-05	0.0814301	0.119924	1.17111		115.816	139.817	137.82	154.12	170.774	147.518	146.858	174.872
Q5SWD9	Tsr1	92105.1	12	Mus musculus	100	Pre-rRNA-processing protein TSR1 homolog	1.2e-06	0.202315	0.256216	1.171		755.125	512.094	695.793	715.712	835.268	644.01	873.27	770.812
P48453	Ppp3cb	59173.5	6	Mus musculus	100	Serine/threonine-protein phosphatase 2B catalytic subunit beta isoform	1.91e-06	0.0385973	0.063694	1.1707		204.391	203.567	223.03	259.804	265.998	247.465	257.682	266.988
Q99KR3	Lactb2	32754.5	11	Mus musculus	100	Endoribonuclease LACTB2	3.24e-08	0.0146796	0.0288115	1.17065		344.477	346.234	342.462	378.892	375.72	456.56	412.066	411.189
Q9DB42	Znf593	15147.1	3	Mus musculus	100	Zinc finger protein 593	0.00150789	0.0284522	0.0492762	1.1705		106.66	127.946	110.161	127.001	128.473	144.022	134.585	143.916
P63101	Ywhaz	27771.1	33	Mus musculus	100	14-3-3 protein zeta/delta	3.52e-07	0.00464422	0.0115616	1.16974		11517	12238.8	12583.9	11932.1	15114.8	13170.4	14513.4	13715.1
Q8BYA0	Tbcd	133321	15	Mus musculus	100	Tubulin-specific chaperone D	2.69e-05	0.0423084	0.068767	1.16886		356.046	451.547	400.771	357.688	425.674	466.914	461.429	469.073
Q99K85	Psat1	40472.6	29	Mus musculus	100	Phosphoserine aminotransferase	7.41e-09	0.0256321	0.0451369	1.16787		5729.07	6836.98	6735.72	6714.44	7470.72	7291.35	8329.06	7263.57
Q9D7H3	RtcA	39254.4	1	Mus musculus	100	RNA 3'-terminal phosphate cyclase	6.32e-06	0.371464	0.430075	1.16691		84.1131	92.3078	118.68	64.8292	138.111	93.5571	90.1213	95.1185
Q9EQQ9	Oga	103162	6	Mus musculus	100	Protein O-GlcNAcase	6.53e-05	0.208543	0.262782	1.16671		117.505	153.018	114.009	122.509	127.578	154.81	183.523	128.38
Q9R0U0	Srsf10	31300.5	6	Mus musculus	100	Serine/arginine-rich splicing factor 10	1.34e-05	0.0774478	0.115091	1.16414		399.887	319.965	395.671	366.558	496.928	401.049	405.944	421.285
Q9JLI6	Scly	47173.8	4	Mus musculus	100	Selenocysteine lyase	2.86e-07	0.0797255	0.117919	1.16248		491.404	523.499	542.573	539.83	530.87	617.909	574.889	729.659
P05480	Src	59890.8	10	Mus musculus	100	Proto-oncogene tyrosine-protein kinase Src	2.32e-06	0.0609617	0.0933067	1.16241		282.303	329.975	292.029	332.452	327.001	379.463	401.091	331.761
Q9WUM3	Coro1b	53912.2	16	Mus musculus	100	Coronin-1B	1.04e-07	0.00924117	0.019831	1.16065		1523.54	1835.23	1730.8	1666.94	1928.49	1966.62	1981.81	1947.66
Q6NSR8	Npepl1	55940	6	Mus musculus	100	Probable aminopeptidase NPEPL1	3.59e-07	0.156521	0.206527	1.16061		248.587	268.836	221.824	276.082	328.511	249.808	264.693	341.87
Q9R1E6	Enpp2	98885.4	13	Mus musculus	100	Autotaxin	2.7e-06	0.720152	0.760608	1.1599		92.8743	208.876	143.71	182.048	87.2664	166.159	136.881	462.828
P23506	Pcmt1	24634.4	23	Mus musculus	100	Protein-L-isoaspartate(D-aspartate) O-methyltransferase	1.19e-07	0.0338015	0.056822	1.15971		699.097	755.132	667.533	739.912	823.415	728.655	883.165	890.07
Q6P9Q4	Fhod1	129600	4	Mus musculus	100	FH1/FH2 domain-containing protein 1	0.000571738	0.602222	0.650414	1.1584		38.0678	43.9434	26.4137	45.4245	68.4272	51.6327	45.5261	22.4695
E9Q912	Rap1gds1	66076.5	19	Mus musculus	100	Rap1 GTPase-GDP dissociation stimulator 1	9.39e-07	0.273402	0.331256	1.15813		118.107	168.963	148.982	112.802	130.229	169.253	183.614	149.073
Q9Z108	Stau1	53924.8	5	Mus musculus	100	Double-stranded RNA-binding protein Staufen homolog 1	0.00016553	0.0940252	0.135131	1.15663		132.062	97.1077	113.091	108.88	126.111	142.824	120.189	130.547
O35516	Notch2	265633	5	Mus musculus	100	Neurogenic locus notch homolog protein 2	2.18e-05	0.337442	0.396023	1.15605		71.1902	67.1125	62.0967	64.0402	80.079	59.0413	65.5503	109.498
Q99K70	Rragc	44120.9	11	Mus musculus	100	Ras-related GTP-binding protein C	3.31e-06	0.0463001	0.0744863	1.15449		281.397	247.74	273.119	271.601	331.192	318.882	326.189	266.675
Q11011	Npepps	103325	60	Mus musculus	100	Puromycin-sensitive aminopeptidase	4.41e-09	0.00495563	0.0121843	1.15373		1680.76	1801.84	1811.56	1822.56	2029.89	1918.45	2081.78	2185.32
Q3T178;Q9D1C8	VPS28;Vps28	25484.25;25452.19	7	Bos taurus;Mus musculus	100	Vacuolar protein sorting-associated protein 28 homolog	9.71e-05	0.0552534	0.0860332	1.15349		1062.73	1293.16	1231.24	1194.38	1305.27	1496.53	1463.23	1251.76
P24452	Capg	39240.4	19	Mus musculus	100	Macrophage-capping protein	1.52e-06	0.152393	0.201855	1.15345		3178.98	4546.32	3642.97	3836.61	3836.15	4397.49	4788.83	4426.05
Q9Z0G0	Gipc1	36129.3	7	Mus musculus	100	PDZ domain-containing protein GIPC1	1.47e-05	0.107998	0.151683	1.15227		129.704	135.118	127.335	150.828	188.474	151.007	148.532	140.36
Q3U1J4	Ddb1	126853	70	Mus musculus	100	DNA damage-binding protein 1	2.59e-08	0.0311746	0.0531148	1.15217		2963.53	2577.89	2918.4	2789.09	3586.92	2955.9	3235.6	3194.31
Q60770	Stxbp3	67942.5	2	Mus musculus	100	Syntaxin-binding protein 3	0.00162333	0.48657	0.541289	1.1521		30.8395	31.1166	36.7898	34.4389	45.6189	25.161	31.9956	58.3273
Q99KK7	Dpp3	82897.7	41	Mus musculus	100	Dipeptidyl peptidase 3	6.34e-09	0.0500081	0.0791363	1.15201		1160.94	1196.97	1207.06	1138.26	1380.8	1329.59	1551.13	1180.83
P99026	Psmb4	29116.1	18	Mus musculus	100	Proteasome subunit beta type-4	3.96e-07	0.145197	0.19375	1.15185		3549.76	3294.78	3990.58	3778.65	5152.1	3625.1	4090.26	4063.8
Q04750	Top1	90875.7	5	Mus musculus	100	DNA topoisomerase 1	4.29e-05	0.363932	0.422389	1.15184		133.635	106.574	111.279	124.276	180.806	100.716	160.303	118.766
Q3SYX9;Q9CPW4	ARPC5;Arpc5	16230.32;16288.36	12	Bos taurus;Mus musculus	100	Actin-related protein 2/3 complex subunit 5	9.7e-08	0.00556409	0.0133822	1.1495		2832.97	2773.2	2819.46	2936.07	3516.51	3047.19	3331.13	3181.18
P23492	Pnp	32277	35	Mus musculus	100	Purine nucleoside phosphorylase	3.96e-10	0.0263895	0.0461575	1.14894		1792.84	2040.25	2121.36	2046.51	2408.16	2224.51	2413.18	2140.58
P53368	Nudt1	17908.3	2	Mus musculus	100	Oxidized purine nucleoside triphosphate hydrolase	5.5e-05	0.556158	0.606733	1.14877		55.8595	26.5967	31.7008	40.7255	45.3916	27.9774	58.3479	45.0798
P60605;Q17QG5	Ube2g2;UBE2G2	18566.31;18552.28	5	Mus musculus;Bos taurus	100	Ubiquitin-conjugating enzyme E2 G2	3.12e-05	0.464191	0.520682	1.14776		222.315	166.522	165.296	168.54	144.372	199.585	196.915	315.444
P57780	Actn4	104977	89	Mus musculus	100	Alpha-actinin-4	3.21e-08	0.000236564	0.00126985	1.14714		3216.47	3050.45	3063.41	3148.05	3648.74	3556.61	3461.7	3647.43
Q811J3	Ireb2	104920	3	Mus musculus	100	Iron-responsive element-binding protein 2	0.000183185	0.21767	0.272647	1.14691		254.405	254.991	228.518	218.449	336.686	226.866	301.068	243.656
Q9DC63	Fbxo3	55227.2	1	Mus musculus	100	F-box only protein 3	0.000155797	0.359528	0.418048	1.14636		143.758	105.223	127.862	146.787	176.352	106.752	169.975	153.221
Q9EPB5	Serhl	35310.6	4	Mus musculus	100	Serine hydrolase-like protein	0.000505084	0.263906	0.321398	1.14628		96.6754	76.3434	89.569	91.963	125.994	100.327	78.3088	106.035
Q9JJ11	Tacc3	70626.9	3	Mus musculus	100	Transforming acidic coiled-coil-containing protein 3	2.03e-05	0.258825	0.316844	1.14607		157.508	101.728	106.772	107.428	119.565	142.073	141.83	131.604
P46662	Nf2	69776.2	2	Mus musculus	100	Merlin	3.27e-06	0.20879	0.263006	1.14602		360.427	370.121	418.975	446.502	497.925	548.145	408.824	385.785
Q9CR86	Carhsp1	16062.3	7	Mus musculus	100	Calcium-regulated heat stable protein 1	5.65e-08	0.400463	0.45762	1.14551		291.621	365.395	294.077	339.754	330.516	420.115	500.151	263.959
P63085	Mapk1	41275.6	24	Mus musculus	100	Mitogen-activated protein kinase 1	3.5e-06	0.0797852	0.117961	1.14497		1228.18	1399.07	1378.63	1491.84	1519.05	1596.23	1782.98	1404.87
Q9CQ89	Cuta	18865	4	Mus musculus	100	Protein CutA	8.25e-05	0.141292	0.189408	1.14442		1027.57	1081.99	1135.97	1310.18	1482.04	1107.32	1302.26	1328.14
O55222;Q3SWY2	Ilk;ILK	51373.17;51447.26	7	Mus musculus;Bos taurus	100	Integrin-linked protein kinase	7e-05	0.103761	0.146968	1.14431		97.4596	89.9913	102.034	77.3214	96.7455	100.393	107.964	113.143
P63147;Q32P99	Ube2b;UBE2B	17312.35;17312.35	3	Mus musculus;Bos taurus	100	Ubiquitin-conjugating enzyme E2 B	0.000377404	0.211796	0.266349	1.14413		93.6522	138.763	101.578	120.909	142.514	118.676	124.505	129.88
P0DP26;P0DP27;P0DP28;P62157	Calm1;Calm2;Calm3;CALM	16837.58;16837.58;16837.58;16837.58	17	Mus musculus;Mus musculus;Mus musculus;Bos taurus	100	Calmodulin-1;Calmodulin-2;Calmodulin-3;Calmodulin	8.62e-08	0.202177	0.256213	1.14404		15103.6	15354	16508.2	13251.2	21948.2	15572.7	16058.9	15832.5
P97450	Atp5pf	12496.4	2	Mus musculus	100	ATP synthase-coupling factor 6, mitochondrial	4.09e-05	0.550153	0.601745	1.14384		399.243	170.674	313.364	249.825	394.193	264.786	247.829	353.021
P97434	Mprip	116408	24	Mus musculus	100	Myosin phosphatase Rho-interacting protein	9.81e-07	0.140556	0.188648	1.14326		209.449	245.91	219.038	255.25	243.185	247.447	255.809	319.583
Q5SRX1	Tom1l2	55662.5	4	Mus musculus	100	TOM1-like protein 2	0.000271119	0.463175	0.519696	1.14313		120.716	115.184	103.624	121.144	197.596	150.626	101.645	98.5223
Q9CWK3	Cd2bp2	37694.4	4	Mus musculus	100	CD2 antigen cytoplasmic tail-binding protein 2	1.36e-06	0.22649	0.281796	1.1428		87.9101	96.4886	85.5727	91.876	108.308	109.322	122.365	78.5071
O55137;Q9QYR9	Acot1;Acot2	46136.02;49657.03	4	Mus musculus	100	Acyl-coenzyme A thioesterase 1;Acyl-coenzyme A thioesterase 2, mitochondrial	2.38e-06	0.394516	0.451781	1.14264		196.04	154.066	191.832	191.76	307.771	197.44	185.597	167.929
Q9WVJ2	Psmd13	42809.4	35	Mus musculus	100	26S proteasome non-ATPase regulatory subunit 13	3.7e-08	0.0265835	0.0464143	1.14261		1375.25	1292	1449.56	1340.68	1700.54	1548.02	1585.7	1409.96
P63321	Rala	23552.8	2	Mus musculus	100	Ras-related protein Ral-A	0.000102115	0.110528	0.154527	1.1412		120.961	142.092	120.131	127.147	134.132	147.462	131.934	170.63
Q8VHL1	Setd7	40506.4	8	Mus musculus	100	Histone-lysine N-methyltransferase SETD7	3.6e-08	0.287205	0.344812	1.14116		297.501	294.238	310.864	289.061	293.787	352.436	459.513	280.365
Q9R1P3	Psmb2	22906.4	21	Mus musculus	100	Proteasome subunit beta type-2	1.25e-06	0.159093	0.209117	1.14095		3008.64	3014.88	3685.49	3450.13	4526.34	3543.96	3405.79	3577.5
Q3SZ84;Q8CEI1	BOLA3;Bola3	12471.61;12228.25	1	Bos taurus;Mus musculus	100	BolA-like protein 3	0.000178902	0.778015	0.810173	1.14089		17.7226	13.0783	18.647	23.4555	59.9574	8.50099	26.5664	12.6841
P23780	Glb1	73121	13	Mus musculus	100	Beta-galactosidase	3.04e-05	0.242424	0.299196	1.14085		493.957	425.651	453.988	441.479	506.771	492.289	424.552	673.977
Q9DBP5	Cmpk1	22165.3	15	Mus musculus	100	UMP-CMP kinase	5.44e-06	0.237532	0.294113	1.14084		1263.82	1653.12	1134.91	1489.14	1408.45	1498.86	1826.21	1551.41
P21279	Gnaq	42158.1	1	Mus musculus	100	Guanine nucleotide-binding protein G(q) subunit alpha	0.00154562	0.269505	0.327163	1.14081		126.419	193.198	150.726	136.158	157.345	201.368	166.63	160.808
Q61036	Pak3	62397.6	5	Mus musculus	100	Serine/threonine-protein kinase PAK 3	2.75e-05	0.35816	0.416586	1.14075		88.0235	77.9599	97.2731	107.102	134.596	92.9401	118.548	81.6374
O35375	Nrp2	104631	20	Mus musculus	100	Neuropilin-2	5.12e-07	0.479278	0.535064	1.14073		406.174	455.36	541.517	552.944	479.159	566.569	406.347	850.071
Q9R1P1	Psmb3	22964.9	22	Mus musculus	100	Proteasome subunit beta type-3	5.36e-08	0.112227	0.156324	1.13932		2028.75	1937.39	2320.03	2143.32	2841.01	2183.5	2277.38	2331
Q91XD6	Vps36	43735.5	7	Mus musculus	100	Vacuolar protein-sorting-associated protein 36	3.67e-05	0.128351	0.175514	1.13861		118.919	134.386	140.476	148.134	133.603	167.538	169.682	147.161
P55012	Slc12a2	131034	2	Mus musculus	100	Solute carrier family 12 member 2	0.000409559	0.233	0.289259	1.13843		229.093	198.667	205.816	205.44	226.271	279.836	187.644	272.053
Q6P4S6	Sik3	150659	1	Mus musculus	100	Serine/threonine-protein kinase SIK3	0.000264963	0.607601	0.655474	1.1373		32.3639	19.6354	10.3228	19.4488	19.5473	23.6391	20.8771	22.1259
P05202	Got2	47411.4	43	Mus musculus	100	Aspartate aminotransferase, mitochondrial	4.09e-10	0.473953	0.529589	1.13719		5964.9	4795.08	6632.11	5711.19	9083.83	5948.52	4449.82	7535.04
Q8R146	Apeh	81580.9	23	Mus musculus	100	Acylamino-acid-releasing enzyme	7.26e-09	0.00772253	0.0172255	1.13614		638.568	688.922	626.654	641.178	717.029	704.586	738.659	789.211
Q0VCY7;Q6PDM2	SRSF1;Srsf1	27744.57;27744.57	16	Bos taurus;Mus musculus	100	Serine/arginine-rich splicing factor 1	1.12e-09	0.190069	0.243644	1.13539		4525.05	4023.15	4457.26	3554.68	5683.81	4343.58	4322.77	4491.46
Q9DC11	Plxdc2	59616.2	7	Mus musculus	100	Plexin domain-containing protein 2	4.38e-05	0.51418	0.56749	1.13522		379.167	222.378	220.295	269.63	378.397	370.71	270.952	218.848
Q148C8;Q9CQ86	MIEN1;Mien1	12341.87;12294.96	1	Bos taurus;Mus musculus	100	Migration and invasion enhancer 1	0.000742766	0.14672	0.195368	1.13354		167.556	160.867	178.113	186.048	208.694	227.942	185.756	166.887
Q9WU78	Pdcd6ip	96024.2	70	Mus musculus	100	Programmed cell death 6-interacting protein	1.06e-11	0.13349	0.180744	1.13179		967.711	1059.9	1095.17	1169.22	1056.7	1410.04	1225.31	1180.36
P50295	Nat2	33701.4	7	Mus musculus	100	Arylamine N-acetyltransferase 2	5.18e-07	0.0758099	0.112923	1.13156		1749.59	1864.89	1744.51	1859.82	1942.61	2358.36	2073.21	1827.26
Q7TPV4	Mybbp1a	152037	66	Mus musculus	100	Myb-binding protein 1A	5.97e-09	0.313684	0.371369	1.13155		895.507	572.962	873.951	692.916	937.575	799.063	856.867	793.505
Q99JB8	Pacsin3	48584.9	4	Mus musculus	100	Protein kinase C and casein kinase II substrate protein 3	1.97e-06	0.355992	0.41432	1.13101		133.834	113.611	164.49	173.034	139.283	158.518	200.604	159.884
Q67BJ4	A4galt	41366	3	Mus musculus	100	Lactosylceramide 4-alpha-galactosyltransferase	0.000132855	0.466171	0.522748	1.13095		117.287	92.6689	120.581	121.413	84.6355	167.592	133.679	137.286
P46656	Fdx1	20122.9	2	Mus musculus	100	Adrenodoxin, mitochondrial	0.000478161	0.586417	0.634977	1.12963		159.483	166.093	181.757	173.342	309.979	121.585	153.235	235.306
O88696;Q2KHU4	Clpp;CLPP	29800.48;29704.47	2	Mus musculus;Bos taurus	100	ATP-dependent Clp protease proteolytic subunit, mitochondrial;ATP-dependent Clp protease proteolytic subunit, mitochondrial	2.11e-05	0.594753	0.643266	1.12956		218.937	158.515	207.281	212.731	357.928	197.982	136.687	257.2
Q9JI75	Nqo2	26248.1	7	Mus musculus	100	Ribosyldihydronicotinamide dehydrogenase [quinone]	1.9e-07	0.227241	0.282563	1.12748		343.851	429.716	396.126	450.273	382.16	472.225	447.882	526.909
Q9JHJ0	Tmod3	39502.7	15	Mus musculus	100	Tropomodulin-3	2.12e-06	0.252408	0.310006	1.12732		583.549	477.568	554.232	529.82	749.91	531.745	633.141	523.487
Q8CG47	Smc4	146895	26	Mus musculus	100	Structural maintenance of chromosomes protein 4	5.95e-07	0.214897	0.269431	1.12681		268.184	204.947	242.462	243.694	302.103	234.493	299.652	246.642
Q8BGS0	Mak16	35185.4	4	Mus musculus	100	Protein MAK16 homolog	0.000230717	0.432068	0.489444	1.12606		77.7777	64.2705	93.7111	77.5133	120.664	71.205	75.6811	89.7843
O88448	Klc2	66662.4	1	Mus musculus	100	Kinesin light chain 2	0.00108541	0.193928	0.247744	1.12518		133.732	172.431	176.119	135.266	187.851	170.669	166.647	164.802
P49962	Srp9	10193.9	7	Mus musculus	100	Signal recognition particle 9 kDa protein	4.28e-08	0.146959	0.195617	1.12512		424.032	343.807	431.064	400.367	489.818	463.368	390.354	455.087
P59222	Scarf2	87871.1	5	Mus musculus	100	Scavenger receptor class F member 2	5.54e-06	0.46674	0.523095	1.12363		84.2939	107.68	66.1361	98.103	103.553	100.987	73.5598	122.035
Q91YP3	Dera	34975.4	11	Mus musculus	100	Deoxyribose-phosphate aldolase	1.61e-07	0.159587	0.209694	1.1236		176.445	171.577	156.358	190.444	184.74	170.28	203.03	224.968
Q9D1L9	Lamtor5	9641.93	1	Mus musculus	100	Ragulator complex protein LAMTOR5	6.25e-07	0.383448	0.440977	1.12308		436.13	366.792	335.256	312.677	530.995	349.769	415.815	345.44
Q8BY89	Slc44a2	80109.9	3	Mus musculus	100	Choline transporter-like protein 2	0.00118719	0.378759	0.436823	1.1229		29.9794	39.6772	28.4474	32.9308	44.3485	41.7135	29.5709	32.3856
Q99KI0	Aco2	85463.5	65	Mus musculus	100	Aconitate hydratase, mitochondrial	3.26e-09	0.460796	0.517488	1.12257		2253.79	1606.47	2180.63	2026.64	2934.65	1975.91	1691.82	2590.12
Q8CIN4	Pak2	57930.3	18	Mus musculus	100	Serine/threonine-protein kinase PAK 2	3.47e-07	0.19702	0.25111	1.12222		399.638	322.698	360.016	418.611	395.202	433.512	480.044	374.807
P08207	S100a10	11186	4	Mus musculus	100	Protein S100-A10	1.17e-06	0.272509	0.330279	1.12131		245.202	274.451	241.469	215.085	311.952	240.457	233.982	314.817
Q9Z1K6	Arih2	57696.8	3	Mus musculus	100	E3 ubiquitin-protein ligase ARIH2	0.00065076	0.48207	0.537704	1.12092		164.726	206.707	153.408	153.329	132.076	177.056	232.929	232.128
Q8BH60	Gopc	50662.1	7	Mus musculus	100	Golgi-associated PDZ and coiled-coil motif-containing protein	8.84e-06	0.259677	0.317785	1.12062		152.585	159.634	160.847	138.221	215.218	147.875	174.626	153.665
Q99MS7	Ehbp1l1	184834	5	Mus musculus	100	EH domain-binding protein 1-like protein 1	0.00019245	0.281779	0.339663	1.12027		71.2315	61.5659	68.7309	83.5909	94.155	82.1523	77.2022	66.4537
Q3MHR5;Q62093	SRSF2;Srsf2	25476.35;25476.35	11	Bos taurus;Mus musculus	100	Serine/arginine-rich splicing factor 2	6.77e-06	0.302046	0.359376	1.11881		2424.1	1730.17	2253.54	1766.92	2623.09	2200.95	2188.53	2070.99
P62257;Q32LN1	Ube2h;UBE2H	20655.16;20655.16	7	Mus musculus;Bos taurus	100	Ubiquitin-conjugating enzyme E2 H	2.55e-06	0.0991058	0.141275	1.11844		375.023	372.807	370.984	401.863	408.706	431.225	489.413	378.126
Q07832	Plk1	68300.8	2	Mus musculus	100	Serine/threonine-protein kinase PLK1	0.000725308	0.400966	0.457918	1.11834		80.6498	95.0687	87.2371	67.7516	86.6595	123.246	84.5584	78.4889
P49025	Cit	235389	11	Mus musculus	100	Citron Rho-interacting kinase	5.35e-06	0.572961	0.623443	1.11808		80.4699	63.6955	68.5458	72.731	135.157	64.1296	62.4637	73.7575
Q8C0E3	Trim47	69912.3	7	Mus musculus	100	E3 ubiquitin-protein ligase TRIM47	1.1e-05	0.259957	0.317922	1.11782		122.812	128.283	105.446	119.796	120.019	148.728	154.97	112.326
O70318	Epb41l2	109940	34	Mus musculus	100	Band 4.1-like protein 2	1.9e-06	0.0106712	0.022466	1.11541		649.309	628.098	635.086	606.169	653.257	734.986	699.069	724.032
Q99LS3	Psph	25095.8	19	Mus musculus	100	Phosphoserine phosphatase	7.3e-08	0.137123	0.184677	1.11523		951.111	1135.24	1061.31	1129.32	1178.41	1223.74	1323.73	1048.68
Q8CHH9	Septin8	49812.4	7	Mus musculus	100	Septin-8	9.24e-06	0.123515	0.169794	1.11441		301.754	355.682	338.643	369.434	414.184	364.912	397.719	344.524
Q8K0G5	Eipr1	43126.9	2	Mus musculus	100	EARP and GARP complex-interacting protein 1	7.33e-05	0.262178	0.319706	1.11436		245.118	236.789	257.128	217.466	304.205	220.987	303.911	244.966
O09061	Psmb1	26372.2	21	Mus musculus	100	Proteasome subunit beta type-1	9.36e-07	0.148993	0.197977	1.11432		3597.98	3799.88	3878.88	3895.95	4835.83	3606.96	4090.95	4464.25
P63328	Ppp3ca	58643.8	14	Mus musculus	100	Protein phosphatase 3 catalytic subunit alpha	3.04e-05	0.0234646	0.0422453	1.11414		859.538	906.876	789.641	835.851	953.206	931.451	994.062	898.183
Q64327	Mea1	18584.1	2	Mus musculus	100	Male-enhanced antigen 1	2.97e-10	0.518132	0.571518	1.11362		320.563	267.52	256.349	260.994	208.953	290.502	419.36	346.652
Q6PE15	Abhd10	33040.5	1	Mus musculus	100	Palmitoyl-protein thioesterase ABHD10, mitochondrial	6.56e-05	0.614022	0.66108	1.11261		98.3273	84.2762	77.0215	94.0627	131.196	97.7652	56.7986	126.28
P70677	Casp3	31474.8	12	Mus musculus	100	Caspase-3	2.71e-07	0.0486265	0.0773724	1.11156		1647.23	1554.08	1512.36	1683.34	1655.34	1718.97	1947.26	1795.62
P05201	Got1	46247.6	32	Mus musculus	100	Aspartate aminotransferase, cytoplasmic	1.05e-06	0.0140261	0.0277802	1.11099		3102.19	3107.02	3455.79	3264.05	3675.85	3410.33	3641.23	3628.76
Q61545	Ewsr1	68462.2	4	Mus musculus	100	RNA-binding protein EWS	2.81e-05	0.734754	0.77322	1.11072		347.858	270.723	503.755	463.638	745.888	329.17	237.704	573.611
Q8BIA4	Fbxw8	67955.7	1	Mus musculus	100	F-box/WD repeat-containing protein 8	6.31e-05	0.510207	0.563929	1.11042		37.4818	39.2076	33.0662	45.7414	60.594	33.3657	46.0017	36.3356
P62962	Pfn1	14957.2	23	Mus musculus	100	Profilin-1	1.67e-06	0.107066	0.150802	1.10997		36951	43417.3	42548.1	43662.4	48468.3	43801.7	49971.4	42643.6
Q8CHU3	Epn2	63471.8	7	Mus musculus	100	Epsin-2	1.44e-05	0.190581	0.244055	1.10967		99.3697	129.83	118.279	117.774	124.024	119.072	145.395	126.909
Q17QG3;Q9JJC6	RILPL1;Rilpl1	47010.02;47323.19	1	Bos taurus;Mus musculus	100	RILP-like protein 1	0.000184697	0.590969	0.639722	1.10967		41.737	47.825	42.3835	36.8571	49.0244	37.7149	74.9048	34.1372
Q8BVF2	Pdcl3	27581.2	7	Mus musculus	100	Phosducin-like protein 3	1.88e-06	0.199853	0.25426	1.10915		325.697	272.964	298.099	304.654	314.461	304.428	399.459	319.541
Q61187	Tsg101	44123.6	11	Mus musculus	100	Tumor susceptibility gene 101 protein	1.91e-07	0.129291	0.176495	1.10826		343.66	382.966	365.706	399.254	390.875	471.622	377.836	416.197
Q03265	Atp5f1a	59752.6	8	Mus musculus	100	ATP synthase subunit alpha, mitochondrial	5.18e-05	0.63176	0.67863	1.1065		315.535	229.142	437.682	188.249	292.145	287.778	275.158	386.017
Q9JKK1	Stx6	28996.8	4	Mus musculus	100	Syntaxin-6	2.99e-05	0.251085	0.30877	1.10613		143.109	172.605	150.353	199.161	196.855	180.034	172.164	181.474
Q8BX17	Gemin5	166592	11	Mus musculus	100	Gem-associated protein 5	0.00012956	0.28522	0.342852	1.1048		391.699	337.904	344.299	375.467	434.762	376.848	331.272	469.664
Q9DBW3	Natd1	12730.6	4	Mus musculus	100	Protein NATD1	3.34e-05	0.493975	0.548394	1.10453		107.493	136.45	106.504	103.932	90.6065	123.327	161.976	133.509
P48722	Hspa4l	94382.1	15	Mus musculus	100	Heat shock 70 kDa protein 4L	4.08e-10	0.163823	0.213994	1.10401		600.868	741.542	664.134	742.374	713.33	773.362	713.371	829.266
Q9QZ23	Nfu1	28567.7	4	Mus musculus	100	NFU1 iron-sulfur cluster scaffold homolog, mitochondrial	5.23e-07	0.347386	0.405678	1.10366		235.008	274.774	260.204	323.271	335.866	264.128	266.602	340.752
P24527	Lta4h	69050.9	46	Mus musculus	100	Leukotriene A-4 hydrolase	3.09e-08	0.274477	0.332133	1.10361		1230.96	1462.49	1250.34	1177.8	1441.78	1429.35	1624.19	1174.95
Q2KIG1;Q9CQE6	ASF1A;Asf1a	22937.63;22942.61	7	Bos taurus;Mus musculus	100	Histone chaperone ASF1A	0.000376926	0.378756	0.436823	1.10325		220.249	217.285	300.925	267.177	321.426	263.717	287.242	234.113
P08249	Mdh2	35611.4	30	Mus musculus	100	Malate dehydrogenase, mitochondrial	1.73e-06	0.520439	0.573728	1.10278		4965.49	3982.5	5345.31	4775.84	7403.53	4626.93	4066.9	5359.19
Q3UMT1	Ppp1r12c	84685.1	2	Mus musculus	100	Protein phosphatase 1 regulatory subunit 12C	2.25e-06	0.306926	0.363739	1.102		92.0791	87.682	75.8981	81.0347	105.577	93.1416	74.6808	99.7198
P55937	Golga3	167220	6	Mus musculus	100	Golgin subfamily A member 3	1.33e-05	0.650025	0.69568	1.09818		39.8502	38.2102	32.305	35.1025	61.7552	46.8074	33.7253	25.7614
Q8C8R3	Ank2	426261	6	Mus musculus	100	Ankyrin-2	4.48e-05	0.374438	0.432722	1.09789		646.839	567.663	660.788	759.305	826.762	633.725	816.86	625.415
P61164	Actr1a	42613.7	6	Mus musculus	100	Alpha-centractin	1.58e-06	0.182565	0.234825	1.09786		1029.59	989.622	1096.48	917.124	1134.16	978.205	1240.14	1081.88
Q58DS6;Q9ERI5	JMJD6;Jmjd6	46527.18;46567.19	3	Bos taurus;Mus musculus	100	Bifunctional arginine demethylase and lysyl-hydroxylase JMJD6	0.000353225	0.457873	0.515278	1.09675		111.462	83.3346	111.497	89.0039	98.3937	98.105	140.12	98.6037
Q9D8W5	Psmd12	52895.2	38	Mus musculus	100	26S proteasome non-ATPase regulatory subunit 12	1.54e-07	0.0125405	0.0254926	1.09601		970.305	939.115	956.504	917.906	1111.02	1013.56	1012.18	1012.83
Q3ZC55;Q9JI91	ACTN2;Actn2	103778.58;103833.67	1	Bos taurus;Mus musculus	100	Alpha-actinin-2	9.28e-05	0.428857	0.486181	1.09591		159.929	127.71	172.636	138.789	189.839	130.271	158.358	180.247
Q8CJG1	Ago1	97214.3	3	Mus musculus	100	Protein argonaute-1	5.2e-05	0.252829	0.310209	1.09591		127.12	125.03	126.86	144.888	152.727	118.421	154.404	150.895
P49722	Psma2	25926.6	21	Mus musculus	100	Proteasome subunit alpha type-2	7.18e-08	0.245937	0.303328	1.09577		2821.63	2827.42	3251.78	2873.35	3862.93	2931.76	3013.78	3148.56
Q00PI9	Hnrnpul2	84940.2	21	Mus musculus	100	Heterogeneous nuclear ribonucleoprotein U-like protein 2	4.02e-10	0.345716	0.404226	1.09571		406.001	345.889	387.472	314.955	475.267	347.337	368.034	406.594
O41515;Q9CQV6	MAP1LC3B;Map1lc3b	14704.08;14616.86	4	Bos taurus;Mus musculus	100	Microtubule-associated proteins 1A/1B light chain 3B	5.32e-06	0.200117	0.25437	1.09493		915.795	1171.68	1019.32	1154.2	1216.54	1083.4	1160.13	1186.67
Q810B6	Ankfy1	128653	17	Mus musculus	100	Rabankyrin-5	5.28e-07	0.351301	0.409869	1.09401		212.797	259.745	207.391	199.238	197.565	248.973	269.003	247.254
Q8R1X6	Spart	72654.7	6	Mus musculus	100	Spartin	0.00017946	0.361629	0.420104	1.09374		58.7869	74.6944	70.455	68.6113	88.4361	69.0497	79.1152	62.8766
Q2KN98	Specc1l	124488	6	Mus musculus	100	Cytospin-A	8.33e-05	0.0810347	0.119481	1.0936		194.569	204.645	195.458	207.383	214.339	224.155	240.871	199.478
P30999	Ctnnd1	104925	15	Mus musculus	100	Catenin delta-1	2.61e-10	0.0469264	0.0752695	1.09325		562.413	568.866	496.353	507.708	584.655	569.549	584.578	591.673
Q8BH93	Mapk1ip1l	23884.9	1	Mus musculus	100	MAPK-interacting and spindle-stabilizing protein-like	2.2e-10	0.792219	0.822697	1.0931		71.1477	93.9178	107.071	97.0246	51.6334	133.332	70.1813	205.12
Q9DAU1	Cnpy3	30537.8	5	Mus musculus	100	Protein canopy homolog 3	3.05e-05	0.528126	0.580846	1.09267		104.548	68.1951	102.332	69.1892	101.391	79.5416	87.882	101.525
Q91YI0	Asl	51739.2	22	Mus musculus	100	Argininosuccinate lyase	4.66e-08	0.263175	0.320611	1.09217		293.288	363.774	365.799	394.369	361.221	375.272	384.332	420.342
Q99KS6	Adprm	38947.8	3	Mus musculus	100	Manganese-dependent ADP-ribose/CDP-alcohol diphosphatase	0.00125795	0.613356	0.660899	1.0919		45.8116	51.2066	45.2252	44.043	33.894	52.0023	50.41	74.7522
Q9DD18	Dtd1	23384.4	2	Mus musculus	100	D-aminoacyl-tRNA deacylase 1	1.69e-05	0.663008	0.70757	1.09189		120.729	86.5504	130.485	131.326	138.77	168.059	138.966	78.5321
Q58DP0;Q9CY21	BUD23;Bud23	31687.22;31586.83	3	Bos taurus;Mus musculus	100	Probable 18S rRNA (guanine-N(7))-methyltransferase;18S rRNA (guanine-N(7))-methyltransferase	8.07e-05	0.616413	0.66328	1.09189		85.6369	53.3886	92.3309	106.225	107.381	85.8984	75.269	91.8061
P35526;Q8BXK9	CLIC5;Clic5	48958.6;28286.97	1	Bos taurus;Mus musculus	100	Chloride intracellular channel protein 5	2.17e-05	0.799738	0.828306	1.09081		260.461	576.358	378.778	424.694	549.634	734.606	432.493	195.79
Q78YZ6	Scoc	14154.7	1	Mus musculus	100	Short coiled-coil protein	0.00014803	0.717436	0.758004	1.0902		86.5234	40.6805	75.853	69.5425	88.6449	48.8871	95.8608	63.1356
Q64449	Mrc2	167074	34	Mus musculus	100	C-type mannose receptor 2	2.48e-10	0.542969	0.59492	1.08943		594.218	804.319	640.924	702.717	649.088	876.234	574.606	927.807
F8VPU2	Farp1	118875	27	Mus musculus	100	FERM, ARHGEF and pleckstrin domain-containing protein 1	1.38e-08	0.342611	0.401176	1.08837		453.993	392.579	362.954	393.505	478.696	445.804	356.639	469.294
A3KGB4	Tbc1d8b	127893	4	Mus musculus	100	TBC1 domain family member 8B	0.000755938	0.43416	0.491519	1.08808		579.302	592.493	550.93	543.203	772.088	620.28	477.218	629.962
O54724	Cavin1	43953.6	27	Mus musculus	100	Caveolae-associated protein 1	1.33e-08	0.256228	0.314073	1.08796		742.673	683.235	729.294	673.054	850.961	675.661	705.167	860.67
Q6DVA0	Lemd2	57506.6	1	Mus musculus	100	LEM domain-containing protein 2	8.85e-06	0.556052	0.606733	1.08725		222.273	183.042	183.67	228.981	221.918	305.111	171.782	205.574
P23591	Gfus	35877.6	18	Mus musculus	100	GDP-L-fucose synthase	6.64e-10	0.134885	0.182307	1.08694		1839.06	2141.91	2071.01	2190.51	2105.42	2153.99	2369.59	2321.06
P21550	Eno3	47024.9	27	Mus musculus	100	Beta-enolase	1.17e-06	0.237455	0.294113	1.08653		3262.67	3515	3469.34	3544.14	3957.85	3885.21	4081.19	3131.6
Q9D7P6	Iscu	18098	1	Mus musculus	100	Iron-sulfur cluster assembly enzyme ISCU	9.81e-08	0.731448	0.770815	1.08633		143.115	183.494	166.226	156.671	159.423	196.201	101.756	299.244
Q64337	Sqstm1	48162.7	5	Mus musculus	100	Sequestosome-1	8.48e-06	0.46045	0.517308	1.0847		204.204	214.968	249.006	263.238	213.622	307.845	224.979	269.226
Q91WK0	Lrrfip2	47147.7	6	Mus musculus	100	Leucine-rich repeat flightless-interacting protein 2	1.69e-06	0.444083	0.500953	1.08462		177.894	199.619	170.356	221.007	237.235	192.443	236.26	171.542
Q9CZ42	Naxd	36717.2	3	Mus musculus	100	ATP-dependent (S)-NAD(P)H-hydrate dehydratase	4.23e-06	0.437948	0.49477	1.08461		74.9544	116.21	88.222	87.7863	106.294	89.9303	96.6126	101.087
Q9WTU6	Mapk9	48189.2	8	Mus musculus	100	Mitogen-activated protein kinase 9	1.41e-08	0.0736742	0.11022	1.08455		239.47	237.359	216.637	228.521	241.442	269.625	253.799	235.643
Q61140	Bcar1	94284.9	6	Mus musculus	100	Breast cancer anti-estrogen resistance protein 1	9.45e-05	0.515652	0.568948	1.08414		223.765	171.449	203.881	219.816	259.332	228.365	242.688	165.26
P17809;P27674	Slc2a1;SLC2A1	53984.6;54131.82	2	Mus musculus;Bos taurus	100	Solute carrier family 2, facilitated glucose transporter member 1;Solute carrier family 2, facilitated glucose transporter member 1	0.000159666	0.605526	0.653796	1.08233		28.684	27.7859	33.7753	25.7921	35.734	34.3366	20.9808	37.0103
Q9Z0E6	Gbp2	66739.5	11	Mus musculus	100	Guanylate-binding protein 2	9.16e-07	0.565003	0.615316	1.08185		143.883	202.871	169.163	220.849	172.35	179.179	191.099	253.124
Q08091;Q2HJ38	Cnn1;CNN1	33355.59;33282.53	8	Mus musculus;Bos taurus	100	Calponin-1	7.7e-05	0.749632	0.786687	1.08146		1486.29	1197.23	1030.66	1081.68	1390.42	1871.73	1529.5	681.706
Q9Z0N1	Eif2s3x	51065.4	32	Mus musculus	100	Eukaryotic translation initiation factor 2 subunit 3, X-linked	1.07e-07	0.165335	0.215765	1.08082		2166.8	1915.34	2081.32	2008.18	2280.65	2152.81	2420.87	1991.55
P47753	Capza1	32939.8	10	Mus musculus	100	F-actin-capping protein subunit alpha-1	1.09e-07	0.190132	0.243644	1.08056		1253.21	1287.53	1097.09	1218.67	1187.01	1336.9	1432.63	1293.67
Q99KJ8	Dctn2	44116.9	23	Mus musculus	100	Dynactin subunit 2	1.34e-08	0.437607	0.494627	1.07989		940.014	940.049	889.542	690.532	1001.87	944.969	990.313	787.32
P62960	Ybx1	35729.9	26	Mus musculus	100	Y-box-binding protein 1	3.03e-06	0.252482	0.310006	1.07975		6975.76	6254.93	7788.02	7351.29	8250.66	7047.41	7248.06	8056.61
Q922J3	Clip1	155814	32	Mus musculus	100	CAP-Gly domain-containing linker protein 1	1e-08	0.0223711	0.0406201	1.07957		507.788	542.298	527.38	546.849	589.318	572.387	543.853	588.013
Q8CG48	Smc2	134239	33	Mus musculus	100	Structural maintenance of chromosomes protein 2	1.48e-07	0.226289	0.281669	1.07895		478.06	390.325	440.739	456.028	516.733	474.341	478.605	433.263
Q80SY5	Prpf38b	63752.9	3	Mus musculus	100	Pre-mRNA-splicing factor 38B	0.000231617	0.340946	0.399763	1.07874		96.3013	82.9626	103.657	82.295	93.9805	104.693	87.7999	106.832
Q52KI8	Srrm1	106862	7	Mus musculus	100	Serine/arginine repetitive matrix protein 1	3.61e-07	0.635658	0.682623	1.07851		203.785	132.384	121.499	112.321	175.492	151.414	152.02	123.311
A6QQW8;Q8K3W0	BABAM2;Babam2	43560.71;43544.71	3	Bos taurus;Mus musculus	100	BRISC and BRCA1-A complex member 2	7.82e-07	0.378796	0.436823	1.07719		84.09	85.3762	83.8938	88.5482	93.3159	111.253	76.2771	90.6758
P56480	Atp5f1b	56300.5	30	Mus musculus	100	ATP synthase subunit beta, mitochondrial	1.84e-06	0.784062	0.815571	1.0771		1070.7	454.768	1066.81	820.212	1139.92	735.433	597.002	1145.77
Q3U0K8	Ogfod1	62734.3	9	Mus musculus	100	Prolyl 3-hydroxylase OGFOD1	7.29e-06	0.390867	0.448009	1.07622		146.373	115.944	137.31	134.533	168.75	125.773	136.177	145.513
O88477	Igf2bp1	63450.6	5	Mus musculus	100	Insulin-like growth factor 2 mRNA-binding protein 1	1.03e-06	0.432708	0.490022	1.07605		86.1387	82.6496	90.94	66.6593	101.715	79.0145	86.4969	83.2334
P31750	Akt1	55707.3	11	Mus musculus	100	RAC-alpha serine/threonine-protein kinase	2.41e-08	0.374371	0.432722	1.07563		264.893	241.507	220.221	234.111	243.433	263.874	305.654	224.867
O08788	Dctn1	141676	43	Mus musculus	100	Dynactin subunit 1	5.29e-08	0.219712	0.274568	1.07553		390.545	396.485	380.621	319.286	418.987	393.616	394.941	386.594
Q9CY64	Blvra	33524.5	16	Mus musculus	100	Biliverdin reductase A	1.94e-06	0.311025	0.368452	1.07532		1142.65	1377.38	1288.37	1309.27	1303.44	1310.76	1605.91	1293.78
Q9QUM9	Psma6	27372.4	24	Mus musculus	100	Proteasome subunit alpha type-6	6.12e-07	0.386506	0.443819	1.07496		5341.13	5542.71	5974.39	5512.7	7469.02	5393.32	5665.19	5704.9
Q2TA42;Q3UL36	ARGLU1;Arglu1	33216.36;32887	3	Bos taurus;Mus musculus	100	Arginine and glutamate-rich protein 1	0.00047447	0.733277	0.772312	1.07227		231.985	131.881	205.082	201.324	318.271	168.71	174.861	177.847
Q80YV2	Zc3hc1	55196.2	1	Mus musculus	100	Zinc finger C3HC-type protein 1	3.57e-06	0.506275	0.560566	1.07198		118.574	122.826	120.868	141.244	166.381	108.131	141.369	129.091
P60487	Pdxp	31511.9	4	Mus musculus	100	Chronophin	0.000193574	0.617326	0.664069	1.07135		173.928	196.902	138.971	184.532	136.72	184.175	220.959	207.951
O35593	Psmd14	34577	28	Mus musculus	100	26S proteasome non-ATPase regulatory subunit 14	3.93e-10	0.206181	0.260066	1.07122		1441.76	1588.43	1655.67	1447.36	1777.86	1531.18	1690.44	1570.36
Q9DBR7	Ppp1r12a	114996	27	Mus musculus	100	Protein phosphatase 1 regulatory subunit 12A	1.18e-06	0.213371	0.267915	1.07095		749.509	932.765	848.072	832.279	921.083	894.632	848.487	928.411
Q8CIF6	Sidt2	94501.4	1	Mus musculus	100	SID1 transmembrane family member 2	0.000513545	0.64945	0.695261	1.07094		565.854	342.234	359.484	458.376	356.699	524.443	486.915	460.832
Q8BG32	Psmd11	47436.8	38	Mus musculus	100	26S proteasome non-ATPase regulatory subunit 11	1.61e-07	0.0868467	0.126423	1.06985		1601.43	1569.23	1667.79	1557.55	1702.81	1611.9	1853.2	1681.29
Q8C166	Cpne1	58886.5	7	Mus musculus	100	Copine-1	2.24e-05	0.032002	0.0541826	1.06977		117.866	122.261	118.511	117.726	133.418	128.23	119.729	128.548
Q6ZWY8	Tmsb10	5025.67	7	Mus musculus	100	Thymosin beta-10	1.51e-06	0.698745	0.740689	1.0685		730.469	581.425	543.092	604.722	689.849	518.122	977.646	520.297
Q2KIY7;Q9CQH7	BTF3L4;Btf3l4	17314.59;17270.53	8	Bos taurus;Mus musculus	100	Transcription factor BTF3 homolog 4	6.96e-07	0.595229	0.643597	1.06831		238.195	226.494	253.261	205.774	299.178	183.391	280.997	237.539
Q9R1P0	Psma4	29470.8	21	Mus musculus	100	Proteasome subunit alpha type-4	6.2e-06	0.380141	0.437491	1.06801		6741.3	6810.25	7615.55	6958.65	8993.94	6789	7453.9	6954.97
Q80X73	Pelo	43349.1	2	Mus musculus	100	Protein pelota homolog	0.000129309	0.713711	0.754648	1.06767		74.6269	105.192	103.917	88.7812	149.411	89.0342	96.2104	73.5322
P17182	Eno1	47140.8	65	Mus musculus	100	Alpha-enolase	2.26e-08	0.328551	0.387393	1.06758		34964.7	37513	40737.8	43047.1	43705.4	37778.2	45242.1	39998.1
P14685	Psmd3	60718.2	43	Mus musculus	100	26S proteasome non-ATPase regulatory subunit 3	1.23e-06	0.172604	0.223534	1.06744		1071.03	1019.4	1129.1	977.386	1147.9	1142.88	1160.38	1027.6
Q8R1A4	Dock7	241438	6	Mus musculus	100	Dedicator of cytokinesis protein 7	0.000505573	0.675542	0.718917	1.06718		71.2194	106.922	89.2	59.7482	68.3384	88.0557	95.1612	91.9237
Q9CQ33	Lztr1	94475.6	1	Mus musculus	100	Leucine-zipper-like transcriptional regulator 1	0.000356163	0.769069	0.802068	1.06703		874.884	1097.09	1182.83	1843.16	1778.69	890.123	1349.27	1269.82
Q9Z2U0	Psma7	27854.8	22	Mus musculus	100	Proteasome subunit alpha type-7	1.39e-06	0.331169	0.389993	1.06695		5291.19	5436.02	6389.48	5746.22	6679.86	5389.07	6077.5	6255.47
Q8CHP5	Pym1	22689.6	7	Mus musculus	100	Partner of Y14 and mago	4.52e-05	0.573348	0.623685	1.06685		161.477	155.235	189.089	193.461	141.375	191.598	213.501	205.4
Q32PB9;Q9JJI8	RPL38;Rpl38	8217.88;8203.86	5	Bos taurus;Mus musculus	100	Large ribosomal subunit protein eL38	1.99e-05	0.543364	0.595029	1.06605		988.448	683.059	915.62	830.339	896.266	766.304	998.64	966.602
P47856	Gfpt1	78539.1	25	Mus musculus	100	Glutamine--fructose-6-phosphate aminotransferase [isomerizing] 1	3.97e-08	0.611961	0.659989	1.06571		310.48	264.422	242.85	223.151	231.104	299.149	346.748	239.398
Q9D142	Nudt14	24443.7	4	Mus musculus	100	Uridine diphosphate glucose pyrophosphatase NUDT14	0.000154158	0.395066	0.452273	1.06561		223.162	246.245	242.827	267.338	225.406	248.498	287.153	285.978
Q569Z6	Thrap3	108178	10	Mus musculus	100	Thyroid hormone receptor-associated protein 3	3.72e-05	0.601507	0.649827	1.06481		171.314	153.107	163.547	165.664	128.779	189.166	171.782	218.316
Q5E963;Q9D898	ARPC5L;Arpc5l	16941.19;16980.29	3	Bos taurus;Mus musculus	100	Actin-related protein 2/3 complex subunit 5-like protein	1.09e-05	0.525144	0.578071	1.06412		496.364	532.184	552.503	585.721	627.216	485.25	700.026	514.453
P70195	Psmb7	29891.4	15	Mus musculus	100	Proteasome subunit beta type-7	2.48e-07	0.379249	0.437212	1.06364		2961.61	2718.9	3470.56	2955.07	3600.62	2988.11	3117.23	3151.57
Q93092	Taldo1	37386.9	27	Mus musculus	100	Transaldolase	2.17e-07	0.372261	0.430734	1.06284		2663.37	2723.23	2927.82	2840.29	3535.37	2762.08	2758.06	2857.69
P28656	Nap1l1	45345.1	20	Mus musculus	100	Nucleosome assembly protein 1-like 1	2.57e-11	0.639331	0.685983	1.06216		2792.42	2231.7	2796.66	2753	2346.28	2595.14	3846.41	2607.5
P11672	Lcn2	22875	5	Mus musculus	100	Neutrophil gelatinase-associated lipocalin	9.07e-06	0.78466	0.815969	1.0615		126.714	246.766	133.119	133.787	222.438	179.103	116.695	152.081
Q9DCH6	Zfand6	24000.7	3	Mus musculus	100	AN1-type zinc finger protein 6	1.23e-06	0.605981	0.6541	1.06121		116.19	152.732	138.998	137.397	141.833	120.725	186.932	134.288
Q91W92	Cdc42ep1	43096	1	Mus musculus	87.5	Cdc42 effector protein 1	0.000174432	0.955445	0.961552	1.06095		25.9778	18.48	15.2368	17.375	57.9114	37.2288	74.6896	0
Q61792	Lasp1	29994.4	23	Mus musculus	100	LIM and SH3 domain protein 1	2.45e-07	0.453829	0.511031	1.0609		2332.13	2604.04	2170.74	2441.96	2690.73	2357.38	2915.45	2205.15
Q64253	Ly6e	14391.8	1	Mus musculus	100	Lymphocyte antigen 6E	8.47e-12	0.799354	0.828285	1.05984		280.26	357.161	605.249	352.804	386.711	472.625	274.895	536.757
Q8R5C5	Actr1b	42281.3	23	Mus musculus	100	Beta-centractin	1.68e-06	0.252501	0.310006	1.0595		1203.39	1252.67	1253.92	1113.59	1408.35	1266.46	1256.67	1183.39
Q6NSQ7	Ltv1	54023.1	5	Mus musculus	100	Protein LTV1 homolog	4.91e-05	0.677427	0.72072	1.05884		83.9087	62.9666	70.8797	73.4419	77.4772	62.7944	106.07	66.9909
Q8CI11	Gnl3	60786.5	2	Mus musculus	100	Guanine nucleotide-binding protein-like 3	2e-05	0.752096	0.788178	1.05843		72.4338	53.998	67.5068	75.6508	110.553	54.6232	66.8551	62.0936
O70435	Psma3	28405.2	16	Mus musculus	100	Proteasome subunit alpha type-3	9.32e-06	0.405965	0.462928	1.05835		3482.1	3378.98	4124.39	3629.58	4389.56	3669.91	3569.49	3843.05
Q08093	Cnn2	33155.5	18	Mus musculus	100	Calponin-2	1.39e-06	0.576785	0.626342	1.05734		2511.12	2501.82	2043.02	2270.26	2661.59	2555.84	2765.01	1936.26
Q6PGC1	Dhx29	153975	7	Mus musculus	100	ATP-dependent RNA helicase DHX29	0.000537426	0.841671	0.866433	1.05694		54.2109	44.0693	65.1728	44.7771	57.2243	60.5163	27.5465	91.2083
Q9DAI2	Ift22	20832.8	5	Mus musculus	100	Intraflagellar transport protein 22 homolog	0.000111593	0.737374	0.77533	1.05652		95.5254	122.567	93.9662	114.648	149.176	136.294	91.6555	84.3355
P20152	Vim	53687.7	114	Mus musculus	100	Vimentin	1.24e-09	0.4684	0.52478	1.05456		29632.1	37050.9	32511.6	30081.1	30245.8	36848.3	32897.7	36219.2
P51855	Gss	52246.6	34	Mus musculus	100	Glutathione synthetase	1.82e-08	0.224756	0.280176	1.05296		1408.02	1368.04	1373.81	1439.46	1557.44	1323.43	1520.4	1494.18
Q8K2Z4	Ncapd2	155665	30	Mus musculus	100	Condensin complex subunit 1	9.34e-11	0.511005	0.564495	1.05288		323.077	274.772	332.078	287.498	339.216	286.531	365.115	293.486
O35343	Kpna4	57922.8	11	Mus musculus	100	Importin subunit alpha-3	5.07e-06	0.660276	0.705053	1.05285		367.669	458.014	326.584	473.431	405.294	475.033	466.287	356.378
A2BE28	Las1l	89414.4	2	Mus musculus	100	Ribosomal biogenesis protein LAS1L	2.91e-05	0.507772	0.56173	1.0519		79.1774	57.8031	75.0555	72.3235	74.64	76.3749	76.0048	70.2028
Q62422	Ostf1	23782.7	16	Mus musculus	100	Osteoclast-stimulating factor 1	2.31e-06	0.561736	0.612111	1.0517		971.858	1237.53	939.118	1061.54	1028.84	1195.95	1217.65	979.036
P05533	Ly6a	14376.8	2	Mus musculus	100	Lymphocyte antigen 6A-2/6E-1	2.37e-05	0.845231	0.86986	1.05131		113.847	208.602	104.415	182.236	100.851	224.995	133.303	182.502
Q9D937	N/A	14098.5	3	Mus musculus	100	Uncharacterized protein C11orf98 homolog	0.000246868	0.720785	0.761063	1.05112		129.94	95.1825	107.614	106.983	136.586	107.595	139.286	84.9149
P63037	Dnaja1	44868.2	6	Mus musculus	100	DnaJ homolog subfamily A member 1	5.29e-08	0.657205	0.702422	1.05023		139.071	131.069	154.418	119.946	130.449	148.005	179.967	118.212
P16254	Srp14	12509.6	8	Mus musculus	100	Signal recognition particle 14 kDa protein	4.78e-06	0.486572	0.541289	1.04916		465.762	378.113	447.435	449.894	517.739	439.98	420.959	447.938
Q9JJH1	Rnase4	17024.6	9	Mus musculus	100	Ribonuclease 4	5.16e-06	0.668489	0.712615	1.04888		1067.37	1274.14	1002.5	1170.93	1026.79	1544.68	1079.2	1128.84
P15379	Cd44	85617.1	7	Mus musculus	100	CD44 antigen	6.49e-06	0.689045	0.731023	1.04863		7412.46	7973.13	7942.51	8684.54	8600.09	7998.13	6511.95	11004.8
Q91YE5	Baz2a	209618	1	Mus musculus	75	Bromodomain adjacent to zinc finger domain protein 2A	0.00810222	0.969824	0.97343	1.04858		26.5704	38.8231	0	22.341	0	31.2119	24.8284	35.953
Q9QZQ1	Afdn	206499	25	Mus musculus	100	Afadin	2.39e-07	0.458426	0.515592	1.04781		192.962	228.212	230.338	244.755	221.25	235.687	226.54	253.324
Q07076	Anxa7	49925.3	5	Mus musculus	100	Annexin A7	0.000101231	0.777404	0.80976	1.0474		59.1169	63.2441	77.8371	79.4921	109.433	60.054	65.3761	64.8001
P67868;P67871	CSNK2B;Csnk2b	24942.42;24942.42	2	Bos taurus;Mus musculus	100	Casein kinase II subunit beta	1.33e-06	0.744592	0.78231	1.04725		119.048	92.1597	99.1739	78.0397	99.5816	119.749	113.508	75.4555
Q91V92	Acly	119728	70	Mus musculus	100	ATP-citrate synthase	1.66e-09	0.261778	0.319425	1.04654		1096.18	1204.63	1272.21	1195.77	1273.31	1175.81	1285.07	1252.49
Q5SVL6	Rap1gap2	78253.8	1	Mus musculus	100	Rap1 GTPase-activating protein 2	0.00348939	0.713281	0.754405	1.04653		620.711	550.314	586.944	590.76	783.027	714.038	500.508	507.694
P40124	Cap1	51564.8	51	Mus musculus	100	Adenylyl cyclase-associated protein 1	1.62e-06	0.421742	0.479616	1.04593		1920.47	2083.51	1991.51	2161.73	2180.99	2162.41	2327.71	1877.91
Q03366	Ccl7	10999.1	6	Mus musculus	100	C-C motif chemokine 7	2.4e-06	0.69817	0.740288	1.04577		716.895	720.35	880.156	904.467	832.369	859.716	665.083	1033.12
Q9D6J6	Ndufv2	27285.3	2	Mus musculus	100	NADH dehydrogenase [ubiquinone] flavoprotein 2, mitochondrial	0.000100221	0.758599	0.794333	1.04539		112.037	85.7921	123.287	100.584	139.362	95.1555	85.706	125.249
P06684	C5	188878	1	Mus musculus	100	Complement C5	0.00424275	0.865071	0.887603	1.04488		162.987	188.092	232.927	278.109	324.518	131.165	180.778	307.627
Q8K482	Emilin2	117310	33	Mus musculus	100	EMILIN-2	5.22e-08	0.857666	0.881458	1.04222		603.919	486.871	643.825	764.278	492.06	698	454.336	1093.96
Q922H1	Prmt3	59470.7	5	Mus musculus	100	Protein arginine N-methyltransferase 3	7.71e-05	0.706131	0.747471	1.04194		63.5197	69.5205	61.2776	83.8768	82.3921	77.7225	71.9559	58.0549
Q99PT1	Arhgdia	23407.4	21	Mus musculus	100	Rho GDP-dissociation inhibitor 1	2.43e-06	0.441675	0.498682	1.04145		16651.6	17687	17544	17294.1	17201.2	17569.9	20705.8	16798.2
Q9CQV8	Ywhab	28086.4	39	Mus musculus	100	14-3-3 protein beta/alpha	2.39e-08	0.34624	0.404714	1.04098		9241.62	10233.2	10608.5	10567	11073.9	10062.3	10864.4	10283.1
Q9DCJ1	Mlst8	35851.1	1	Mus musculus	100	Target of rapamycin complex subunit LST8	1.87e-05	0.797807	0.827363	1.04056		32.9723	42.9663	53.2358	50.9616	38.0283	47.6605	41.2189	60.3157
Q61464	Znf638	218134	8	Mus musculus	100	Zinc finger protein 638	0.000415022	0.878658	0.898876	1.03978		143.195	168.558	194.712	212.58	190.125	333.708	167.468	109.907
P53994	Rab2a	23547.5	12	Mus musculus	100	Ras-related protein Rab-2A	1.59e-06	0.667624	0.711893	1.03975		611.286	578.73	571.534	583.989	660.92	622.789	702.417	477.302
Q9WTP7	Ak3	25426.3	11	Mus musculus	100	GTP:AMP phosphotransferase AK3, mitochondrial	1.73e-06	0.755624	0.791656	1.03919		293.977	330.827	280.74	356.539	419.139	258.879	296.744	352.587
Q8BL66	Eea1	160915	26	Mus musculus	100	Early endosome antigen 1	2.4e-07	0.600961	0.649422	1.03865		216.168	228.551	204.041	258.757	234.867	242.606	257.625	206.804
Q8BX57	Pxk	65231.2	5	Mus musculus	100	PX domain-containing protein kinase-like protein	5.45e-08	0.637213	0.684099	1.03835		151.205	148.448	159.276	170.994	168.594	160.1	191.643	137.377
O88428	Papss2	70350.7	11	Mus musculus	100	Bifunctional 3'-phosphoadenosine 5'-phosphosulfate synthase 2	3.99e-07	0.86529	0.887603	1.0381		147.389	173.319	163.195	176.07	197.67	235.966	196.605	92.9562
Q8C551	Rad51ap1	36227.3	3	Mus musculus	100	RAD51-associated protein 1	0.000962849	0.83715	0.86319	1.03798		33.3407	23.457	38.6953	38.0862	35.6549	31.1011	25.554	47.2141
Q9D2Y4	Mlkl	54317.4	10	Mus musculus	100	Mixed lineage kinase domain-like protein	5.48e-06	0.674795	0.718324	1.03777		187.226	215.702	207.749	220.503	212.875	250.811	175.462	229.05
P17125	Tgfb3	46884.7	2	Mus musculus	100	Transforming growth factor beta-3 proprotein	2.17e-06	0.790178	0.821029	1.03733		267.976	190.809	198.785	191.949	183.452	287.013	188.462	227.655
P61290	Psme3	29506	12	Mus musculus	100	Proteasome activator complex subunit 3	6.19e-09	0.65675	0.70228	1.03726		515.602	466.446	542.242	548.013	572.905	499.671	627.525	460.516
Q9DB16	Cab39l	39105.6	4	Mus musculus	100	Calcium-binding protein 39-like	0.00058006	0.737359	0.77533	1.03707		56.727	57.7874	73.548	84.6047	76.1017	64.3512	71.6479	67.2457
Q9JJ28	Flii	144803	28	Mus musculus	100	Protein flightless-1 homolog	2.88e-06	0.523024	0.576074	1.03652		358.378	375.048	359.137	394.095	398.035	389.912	420.852	336.192
P58252	Eef2	95314	112	Mus musculus	100	Elongation factor 2	4.09e-09	0.223232	0.278781	1.03643		26984.7	26094.4	28237.8	26613.9	28606.1	27055.9	29254.4	26968.7
P51569	Gla	47642.7	10	Mus musculus	100	Alpha-galactosidase A	1.16e-06	0.78949	0.820766	1.03594		520.169	438.42	566.838	534.037	537.827	511.19	407.61	709.461
Q61316	Hspa4	94132.6	83	Mus musculus	100	Heat shock 70 kDa protein 4	2.04e-09	0.434876	0.492182	1.03476		3397.13	3340.73	3822.47	3515.16	3772.51	3479.09	3853.54	3456.6
B0V2N1	Ptprs	211904	35	Mus musculus	100	Receptor-type tyrosine-protein phosphatase S	1.9e-08	0.812841	0.840187	1.03435		250.856	289.332	230.091	264.395	212.396	328.521	215.091	336.75
Q60876	Eif4ebp1	12324.8	4	Mus musculus	100	Eukaryotic translation initiation factor 4E-binding protein 1	8.63e-05	0.531729	0.583789	1.03435		451.1	474.272	455.188	559.74	493.077	502.041	510.732	493.504
Q9JIM1	Slc29a1	50192.3	2	Mus musculus	100	Equilibrative nucleoside transporter 1	0.000279293	0.78158	0.813437	1.03433		98.0249	117.971	79.8007	120.64	98.2195	107.032	95.0962	127.461
O70400	Pdlim1	35774.4	26	Mus musculus	100	PDZ and LIM domain protein 1	9.97e-07	0.750737	0.787422	1.03406		3764.89	4530.72	3790.63	4333.31	3891.73	4926.71	4879.33	3424.34
P60843;Q3SZ54	Eif4a1;EIF4A1	46153.93;46153.93	53	Mus musculus;Bos taurus	100	Eukaryotic initiation factor 4A-I	1.75e-07	0.711487	0.752718	1.03406		10445	8811.46	8588.18	8443.74	9016.47	9596.43	11144.5	7913.42
P12815	Pdcd6	21867.5	7	Mus musculus	100	Programmed cell death protein 6	8.09e-06	0.715645	0.756482	1.03395		176.35	210.522	187.623	179.857	229.252	209.264	159.703	186.88
P62878	Rbx1	12274	4	Mus musculus	100	E3 ubiquitin-protein ligase RBX1	1.89e-06	0.673013	0.716831	1.03363		687.002	682.91	660.162	655.757	668.094	682.085	850.407	598.228
O35326	Srsf5	30891.4	9	Mus musculus	100	Serine/arginine-rich splicing factor 5	2.24e-05	0.704087	0.745725	1.03362		447.357	383.753	430.477	374.054	491.26	406.67	447.642	352.819
Q8VCT3	Rnpep	72416.3	26	Mus musculus	100	Aminopeptidase B	9.3e-07	0.543383	0.595029	1.03259		745.595	787.954	732.578	751.835	733.949	760.752	895.643	735.625
P62309;Q3ZBL0	Snrpg;SNRPG	8496.06;8496.06	17	Mus musculus;Bos taurus	100	Small nuclear ribonucleoprotein G	2.32e-08	0.876858	0.897764	1.0324		1027.6	695.763	1314.32	782.409	1401.9	963.299	795.666	777.325
Q9R1P4	Psma1	29546.5	27	Mus musculus	100	Proteasome subunit alpha type-1	2.82e-08	0.681275	0.724202	1.03207		4563.74	4650.75	5548.73	5102.66	6053.5	4727.36	4781.5	4982.92
O55013	Trappc3	20302.1	5	Mus musculus	100	Trafficking protein particle complex subunit 3	4.09e-05	0.723821	0.763842	1.03159		359.069	330.371	311.47	369.925	419.056	358.649	353.119	291.654
Q921W4	Cryzl1	38725.5	3	Mus musculus	100	Quinone oxidoreductase-like protein 1	0.000356623	0.933844	0.944953	1.02951		111.379	158.195	101.955	117.046	49.5614	219.922	161.55	134.139
P35508;Q9DC28	CSNK1D;Csnk1d	47330.07;47316.05	4	Bos taurus;Mus musculus	100	Casein kinase I isoform delta	6.23e-05	0.775964	0.808483	1.02907		98.4572	124.017	108.236	120.672	116.364	139.813	116.514	94.3513
Q8CGC4	Lsm14b	42310	3	Mus musculus	100	Protein LSM14 homolog B	1.8e-05	0.768239	0.801539	1.02884		83.4412	76.1566	84.6567	102.436	85.8497	75.3893	91.1855	104.621
Q1RML1;Q921J4	UBE2S;Ube2s	23896.39;24182.84	1	Bos taurus;Mus musculus	100	Ubiquitin-conjugating enzyme E2 S	6.4e-05	0.869635	0.891335	1.02836		141.692	141.424	126.42	139.942	91.2468	146.765	149.211	198.415
Q9QXS6	Dbn1	77286.8	16	Mus musculus	100	Drebrin	1.42e-05	0.782454	0.814123	1.02632		603.536	612.452	542.528	488.12	650.312	607.977	590.154	465.455
Q3ULW8	Parp3	59948.9	7	Mus musculus	100	Protein mono-ADP-ribosyltransferase PARP3	4.21e-06	0.810909	0.83865	1.02631		112.192	142.066	158.472	124.369	117.974	151.128	124.164	157.436
Q80X71	Tmem106b	31172.3	2	Mus musculus	100	Transmembrane protein 106B	5.7e-06	0.889064	0.908047	1.02616		125.719	104.937	87.4878	122.047	114.483	130.444	71.5792	146.119
Q6P5F7	Ttyh3	57713.9	3	Mus musculus	100	Protein tweety homolog 3	8.5e-09	0.81548	0.842454	1.02577		192.289	157.081	207.659	218.695	180.266	172.617	202.171	241.413
Q9DCH4	Eif3f	37984.3	25	Mus musculus	100	Eukaryotic translation initiation factor 3 subunit F	1.15e-09	0.492828	0.547309	1.02531		2466	2343.32	2582.66	2437.24	2711.04	2398.57	2545.63	2428.4
Q91W96	Anapc4	91707.8	10	Mus musculus	100	Anaphase-promoting complex subunit 4	3.26e-05	0.796539	0.826276	1.02505		58.6523	80.9143	87.3603	71.2932	75.5798	78.8416	78.6851	69.5982
Q9CQR6	Ppp6c	35159.2	14	Mus musculus	100	Serine/threonine-protein phosphatase 6 catalytic subunit	2.15e-06	0.68639	0.728728	1.02503		224.661	252.099	234.565	251.944	241.325	249.985	280.011	218.738
A2AKG8	Focad	198950	13	Mus musculus	100	Focadhesin	8.68e-06	0.698943	0.740691	1.02468		12704.4	12844.7	12488.7	13395.2	13288.1	12246.1	11955.2	15469.4
Q9Z2H5	Epb41l1	98314.9	12	Mus musculus	100	Band 4.1-like protein 1	9.17e-06	0.648002	0.694104	1.0229		93.7711	95.2637	90.0336	98.8183	99.8549	96.1072	105.409	86.0151
Q99KQ4	Nampt	55446.9	20	Mus musculus	100	Nicotinamide phosphoribosyltransferase	1.66e-08	0.791064	0.821724	1.02244		815.227	924.028	923.655	943.516	853.056	880.18	836.398	1142.37
Q8BG95	Ppp1r12b	109049	6	Mus musculus	100	Protein phosphatase 1 regulatory subunit 12B	3.78e-06	0.733681	0.772522	1.02212		176.83	203.721	195.086	221.334	192.944	194.624	197.861	228.502
Q8R016	Blmh	52511.1	36	Mus musculus	100	Bleomycin hydrolase	2.39e-09	0.79506	0.825194	1.02202		3660.24	3654.29	4225.44	3777.17	3864.92	3449.04	4800.32	3639.77
Q8VEE0	Rpe	24944.7	3	Mus musculus	100	Ribulose-phosphate 3-epimerase	1.4e-06	0.840417	0.865378	1.02157		157.476	150.801	181.233	145.789	185.568	190.775	145.087	133.043
O08529	Capn2	79872.2	30	Mus musculus	100	Calpain-2 catalytic subunit	1.66e-07	0.792927	0.823207	1.02128		394.637	490.959	416.169	424.756	416.081	504.528	464.259	382.306
Q8C2E7	Washc5	134110	7	Mus musculus	100	WASH complex subunit 5	0.000158822	0.637586	0.684305	1.02082		121.641	123.91	108.85	115.733	110.491	119.566	127.05	122.847
Q3SX43;Q80X95	RRAGA;Rraga	36566.14;36566.14	5	Bos taurus;Mus musculus	100	Ras-related GTP-binding protein A	0.000149751	0.659071	0.704005	1.02041		235.315	250.829	240.93	240.97	246.517	237.924	277.119	228.573
Q3MHR7;Q9CVB6	ARPC2;Arpc2	34349.01;34357.08	39	Bos taurus;Mus musculus	100	Actin-related protein 2/3 complex subunit 2	3.22e-09	0.486127	0.541271	1.02033		2116.46	2046.78	2169.78	2233.43	2189.96	2064.51	2227.61	2259.15
P84104;Q3SZR8	Srsf3;SRSF3	19329.59;19329.59	13	Mus musculus;Bos taurus	100	Serine/arginine-rich splicing factor 3	5.94e-08	0.840133	0.865378	1.01961		2705.21	2538.96	2700.19	2048.11	3047.3	2348.87	2502.08	2292.23
D3YZP9	Ccdc6	52938.8	4	Mus musculus	100	Coiled-coil domain-containing protein 6	5.59e-06	0.860784	0.884181	1.01933		135.52	119.528	124.48	157.621	153.085	148.116	142.902	105.895
P26516	Psmd7	36539.8	20	Mus musculus	100	26S proteasome non-ATPase regulatory subunit 7	3.5e-07	0.751423	0.787692	1.01851		741.605	906.443	808.022	793.014	782.603	865.977	889.655	768.792
Q8R164	Bphl	32850.9	6	Mus musculus	100	Valacyclovir hydrolase	4.88e-08	0.902372	0.918818	1.01823		105.541	96.1722	104.185	113.601	131.425	88.1954	80.6091	138.209
Q8VC30	Tkfc	59691.1	10	Mus musculus	100	Triokinase/FMN cyclase	6.99e-07	0.855128	0.879566	1.01714		177.788	228.263	199.64	194.431	195.625	216.511	168.463	236.302
P35278	Rab5c	23412.5	7	Mus musculus	100	Ras-related protein Rab-5C	2.16e-06	0.76635	0.799789	1.0171		401.956	486.311	384.932	442.009	426.604	447.588	418.834	445.052
Q9CQZ1	Hsbp1	8610.76	10	Mus musculus	100	Heat shock factor-binding protein 1	4.29e-07	0.902209	0.918818	1.01667		357.43	348.447	265.327	313.499	238.617	333.739	401.374	346.266
Q5E987;Q9Z2U1	PSMA5;Psma5	26411.03;26411.03	21	Bos taurus;Mus musculus	100	Proteasome subunit alpha type-5	7.01e-07	0.740128	0.77801	1.01666		4218.12	3951.86	4222.7	4298.73	4833.9	4085.68	4019.58	4072.05
P68102;Q6ZWX6	EIF2S1;Eif2s1	36108.15;36108.15	34	Bos taurus;Mus musculus	100	Eukaryotic translation initiation factor 2 subunit 1	1.18e-09	0.837932	0.863761	1.01665		1447.31	1333.6	1395.97	1274.3	1593.43	1429.86	1423.76	1130.74
P24638	Acp2	48508.7	2	Mus musculus	100	Lysosomal acid phosphatase	0.000121334	0.924501	0.936897	1.0162		45.7417	39.973	36.0715	29.539	53.5029	40.8834	29.2654	32.455
P49182	Serpind1	54496.7	4	Mus musculus	100	Heparin cofactor 2	5e-05	0.940342	0.949507	1.01614		1343.08	946.887	1237.54	1051.16	1143.77	1104.08	744.293	1876.55
P43247	Msh2	104151	7	Mus musculus	100	DNA mismatch repair protein Msh2	0.000426711	0.831222	0.857546	1.01613		103.283	123.99	107.976	109.023	123.373	126.357	99.9743	103.123
Q6P8M1	Tatdn1	33365.1	8	Mus musculus	100	Deoxyribonuclease TATDN1	2.08e-05	0.9096	0.924523	1.01593		61.2454	73.8509	75.1869	71.4419	50.1484	88.5132	81.1518	71.8472
Q00560	Il6st	102451	1	Mus musculus	100	Interleukin-6 receptor subunit beta	0.000903234	0.940075	0.949507	1.01582		140.234	117.786	117.204	130.023	80.7574	130.519	121.304	209.623
O54833;P20427	Csnk2a2;CSNK2A2	41215.24;41270.32	5	Mus musculus;Bos taurus	100	Casein kinase II subunit alpha'	3.37e-05	0.935828	0.946345	1.0158		64.2095	54.5356	69.6694	66.3505	85.2353	38.4528	78.3681	67.0987
Q9D4F8	Tubgcp4	76126.4	3	Mus musculus	100	Gamma-tubulin complex component 4	0.00306805	0.863684	0.886919	1.01555		297.117	260.234	338.8	275.61	346.379	257.227	278.65	309.322
Q11136	Pepd	55028.8	19	Mus musculus	100	Xaa-Pro dipeptidase	7.27e-08	0.707172	0.748363	1.01525		656.24	735.928	706.327	672.386	760.05	696.583	662.313	694.93
A5PJP6;P46737	BRCC3;Brcc3	36152.03;33340.05	3	Bos taurus;Mus musculus	100	Lys-63-specific deubiquitinase BRCC36	9.55e-07	0.885426	0.904576	1.01487		98.7583	125.557	119.198	124.633	107.359	100.371	143.304	126.55
Q99PG2	Ogfr	70679.3	10	Mus musculus	100	Opioid growth factor receptor	5.23e-05	0.933445	0.944953	1.01481		787.615	853.102	530.021	747.575	1044.67	569.798	634.431	747.689
Q5PRF0	Heatr5a	219893	9	Mus musculus	100	HEAT repeat-containing protein 5A	5.84e-07	0.866124	0.888218	1.01358		95.7104	95.7961	88.8106	106.007	98.59	88.2872	117.879	88.7932
P51150	Rab7a	23489.7	22	Mus musculus	100	Ras-related protein Rab-7a	4.8e-10	0.917122	0.931137	1.01219		1359.62	1480.85	1427.93	1496.7	1834.63	1330.85	1646.75	1123.35
A6H630	Armt1	50548.8	6	Mus musculus	100	Damage-control phosphatase ARMT1	1.69e-07	0.895507	0.913147	1.0115		57.2424	65.1947	76.2451	58.4222	64.6954	73.8154	63.4069	57.4677
P59999;Q148J6	Arpc4;ARPC4	19667.01;19667.01	14	Mus musculus;Bos taurus	100	Actin-related protein 2/3 complex subunit 4	4.59e-06	0.822183	0.849148	1.01139		5517.81	5519.41	5885.53	6288.52	6103.84	5256.74	6155.1	5971.98
Q923B1	Dbr1	62289.4	3	Mus musculus	100	Lariat debranching enzyme	1.37e-05	0.954466	0.960822	1.01075		75.0315	54.8811	46.9832	79.8806	52.6995	92.3838	56.5848	58.5492
Q9DCE5	Pak1ip1	42116	6	Mus musculus	100	p21-activated protein kinase-interacting protein 1	0.000160937	0.956946	0.962806	1.0101		110.959	99.4088	120.349	116.124	184.368	111.509	86.5184	90.2192
P07514;Q9DCN2	CYB5R3;Cyb5r3	34121.67;34127.66	2	Bos taurus;Mus musculus	100	NADH-cytochrome b5 reductase 3	4.19e-05	0.939109	0.948902	1.00988		73.6434	106.502	81.8192	68.7627	83.0846	94.4607	66.1299	88.4316
O88342	Wdr1	66406.7	53	Mus musculus	100	WD repeat-containing protein 1	8.08e-08	0.763958	0.798174	1.00983		19480.5	17253.8	18104.1	17171.3	18016.9	17682.9	18457.9	18477.5
Q9WVE8	Pacsin2	55832.8	19	Mus musculus	100	Protein kinase C and casein kinase substrate in neurons protein 2	8.11e-08	0.831032	0.857546	1.00952		504.231	512.584	474.227	552.135	535.047	510.016	540.568	476.495
O54988	Slk	141457	23	Mus musculus	100	STE20-like serine/threonine-protein kinase	1.48e-08	0.917338	0.931137	1.00927		962.568	1021.5	961.832	1121.06	859.106	1187.76	1142.71	943.433
Q9D1G1	Rab1b	22187.2	4	Mus musculus	100	Ras-related protein Rab-1B	1.36e-06	0.895922	0.913324	1.00883		205.753	237.336	229.005	190.21	232.502	196.574	229.989	209.604
Q9D1L0	Chchd2	15660.7	3	Mus musculus	100	Coiled-coil-helix-coiled-coil-helix domain-containing protein 2	1.95e-05	0.922875	0.935751	1.00874		323.519	277.61	360.639	272.228	323.243	353.32	281.397	284.076
Q80TL7	Mon2	189078	13	Mus musculus	100	Protein MON2 homolog	0.000143824	0.938083	0.948373	1.00848		119.457	124.731	95.6023	102.358	115.872	117.043	127.681	87.0953
P17751	Tpi1	26712.6	24	Mus musculus	100	Triosephosphate isomerase	2.55e-09	0.908776	0.923934	1.00837		14775.2	18166.5	15859.1	17007.5	15090.8	15456.3	16763.1	19143.7
A2VEA3;Q9Z1K5	ARIH1;Arih1	64016.67;64016.67	10	Bos taurus;Mus musculus	100	E3 ubiquitin-protein ligase ARIH1	1.66e-06	0.883162	0.902751	1.0079		317.356	334.639	311.957	313.03	311.371	315.915	369.536	294.426
Q91YS8	Camk1	41624.4	8	Mus musculus	100	Calcium/calmodulin-dependent protein kinase type 1	3.33e-05	0.942651	0.950701	1.0077		141.662	126.166	114.033	130.581	123.01	148.447	148.588	101.141
Q8K298	Anln	122794	15	Mus musculus	100	Anillin	1.28e-06	0.942584	0.950701	1.00635		181.658	174.734	159.371	167.496	184.868	135.43	189.879	182.805
Q91XY4	Pcdhga4	100358	1	Mus musculus	100	Protocadherin gamma-A4	5.42e-05	0.969105	0.972967	1.00585		135.801	132.013	121.977	136.306	86.4187	151.929	156.778	148.22
Q64012	Raly	33187.9	9	Mus musculus	100	RNA-binding protein Raly	2.61e-06	0.962464	0.967585	1.00526		852.125	670.862	853.495	680.93	964.845	657.706	757.368	705.933
P68254	Ywhaq	27778.3	25	Mus musculus	100	14-3-3 protein theta	1.16e-07	0.967647	0.971762	1.00364		635.016	790.801	642.356	713.405	583.615	772.797	778.954	664.607
Q9CZX0	Elp3	62385	5	Mus musculus	100	Elongator complex protein 3	8.47e-05	0.980503	0.983627	1.00277		95.7334	91.7952	122.886	105.735	80.5921	107.662	120.125	110.769
P11276	Fn1	272538	209	Mus musculus	100	Fibronectin	2.42e-08	0.986762	0.988855	1.00248		21919.2	23439.8	17464.4	23580.4	16412.4	27015	18432.1	26148
P97820	Map4k4	140602	3	Mus musculus	100	Mitogen-activated protein kinase kinase kinase kinase 4	1.94e-05	0.982473	0.98508	1.00202		91.4729	97.5441	83.9087	100.398	93.2014	84.0485	82.9835	116.571
P39061	Col18a1	182172	15	Mus musculus	100	Collagen alpha-1(XVIII) chain	1.79e-05	0.993811	0.994864	1.00135		421.819	579.061	488.025	499.373	367.322	757.506	436.913	492.31
Q9D7S9	Chmp5	24575.7	9	Mus musculus	100	Charged multivesicular body protein 5	6.55e-06	0.993697	0.994864	1.00121		117.746	100.567	121.177	130.321	140.524	124.541	137.212	78.2514
Q9DBZ5	Eif3k	25086.7	11	Mus musculus	100	Eukaryotic translation initiation factor 3 subunit K	5.54e-06	0.992231	0.993809	1.00062		1362.48	1238.29	1459.26	1417.85	1563.05	1361.17	1339.65	1227.8
Q64152	Btf3	22030.8	12	Mus musculus	100	Transcription factor BTF3	2.48e-08	0.996557	0.996696	1.0006		795.553	592.344	845.989	610.282	792.057	556.736	856.364	645.827
Q62371	Ddr2	96482.3	3	Mus musculus	100	Discoidin domain-containing receptor 2	1.91e-05	0.996696	0.996696	1.00058		83.9676	82.4207	87.6497	78.7608	64.4332	108.459	68.0152	100.749
Q99LL5	Pwp1	55586.6	8	Mus musculus	100	Periodic tryptophan protein 1 homolog	7.59e-07	0.995499	0.996026	0.999429		192.706	191.58	237.204	232.91	234.506	185.376	186.658	250.789
Q17QI2;Q9CY97	SSU72;Ssu72	22588.48;22517.36	2	Bos taurus;Mus musculus	100	RNA polymerase II subunit A C-terminal domain phosphatase SSU72	0.000186218	0.994154	0.994944	0.999366		149.606	123.113	132.821	131.601	156.14	132.28	140.685	110.514
P00493	Hprt1	24570.4	16	Mus musculus	100	Hypoxanthine-guanine phosphoribosyltransferase	2.58e-06	0.98594	0.988293	0.999179		1664.97	1705.3	1793.41	1741.16	1676.05	1594.71	1940.28	1704
Q3TCJ1	Abraxas2	46942.8	7	Mus musculus	100	BRISC complex subunit Abraxas 2	1.25e-05	0.991748	0.993589	0.998876		91.5509	87.7584	81.0714	100.452	111.41	88.5304	93.6071	70.5505
Q3V1L4	Nt5c2	64808.6	13	Mus musculus	100	Cytosolic purine 5'-nucleotidase	5.52e-06	0.981185	0.984049	0.998314		249.405	265.687	245.878	275.203	224.556	263.792	303.701	247.562
P62743;Q17QC5	Ap2s1;AP2S1	17017.7;17017.7	8	Mus musculus;Bos taurus	100	AP-2 complex subunit sigma	6.78e-07	0.93514	0.945903	0.997527		951.059	1018.13	1026.88	1063.97	1043.98	1025.66	1015.85	963.016
Q8BK58	Hspbap1	54395.3	7	Mus musculus	100	HSPB1-associated protein 1	0.000321615	0.898503	0.91546	0.996352		105.848	112.181	108.603	116.905	107.383	111	115.648	107.779
Q8BFV2	Pcid2	46132.1	10	Mus musculus	100	PCI domain-containing protein 2	1.19e-06	0.966151	0.970517	0.995583		187.906	193.913	156.602	185.755	210.44	145.994	205.017	165.326
Q8CBY8	Dctn4	53056.9	10	Mus musculus	100	Dynactin subunit 4	5.09e-08	0.910551	0.925241	0.995094		296.558	317.106	291.82	266.526	287.527	299.496	302.866	274.981
Q8QZY9	Sf3b4	44355.7	10	Mus musculus	100	Splicing factor 3B subunit 4	2.91e-07	0.856057	0.880283	0.995044		404.513	383.996	379.698	416.918	410.887	391.706	387.744	386.268
Q8BR63	Fam177a1	23578.2	1	Mus musculus	100	Protein FAM177A1	6.88e-06	0.979612	0.982993	0.993955		49.3468	54.5296	43.5691	58.9178	93.0655	32.9592	49.0614	44.8
Q9JHH9	Copz2	22934.1	4	Mus musculus	100	Coatomer subunit zeta-2	0.000802819	0.938575	0.948616	0.993832		130.937	111.433	131.962	118.489	127.306	133.264	100.615	130.385
A5D7H2;Q9ERG2	STRN3;Strn3	87422.56;87150.48	6	Bos taurus;Mus musculus	100	Striatin-3	1.43e-08	0.943556	0.95136	0.993767		226.284	264.331	275.582	252.817	269.089	246.03	208.66	294.223
P70698	Ctps1	66682.4	36	Mus musculus	100	CTP synthase 1	3.28e-07	0.923605	0.93624	0.99376		897.264	907.808	924.387	865.028	856.354	842.449	1070.26	822.697
Q9QZB7	Actr10	46207.9	18	Mus musculus	100	Actin-related protein 10	7.99e-06	0.90708	0.922458	0.993331		165.447	170.424	160.188	147.139	181.856	156.895	151.56	149.624
Q91V12	Acot7	42536.9	27	Mus musculus	100	Cytosolic acyl coenzyme A thioester hydrolase	9.35e-10	0.907046	0.922458	0.992925		1413.69	1580.23	1412.37	1482.47	1282.43	1517.45	1639.62	1424.89
Q5QNQ6	Osbp2	101353	1	Mus musculus	100	Oxysterol-binding protein 2	0.00155766	0.960628	0.965996	0.992559		201.698	281.935	231.979	183.267	233.076	201.392	290.226	172.239
Q9JJN6	Ctnnbip1	9174.34	2	Mus musculus	100	Beta-catenin-interacting protein 1	0.000294967	0.902528	0.918818	0.992488		121.525	142.055	114.516	135.79	122.727	125.067	139.658	121.51
Q8VDM6	Hnrnpul1	96001.9	14	Mus musculus	100	Heterogeneous nuclear ribonucleoprotein U-like protein 1	3.89e-06	0.949492	0.956834	0.992087		163.055	139.099	164.264	157.72	216.199	132.207	145.895	136.501
Q9WV32	Arpc1b	41063.9	22	Mus musculus	100	Actin-related protein 2/3 complex subunit 1B	1.07e-05	0.672666	0.716663	0.991911		2232.33	2208.62	2262.53	2314.29	2156.86	2206.22	2274.74	2308.76
Q62448	Eif4g2	102106	20	Mus musculus	100	Eukaryotic translation initiation factor 4 gamma 2	3.72e-05	0.893533	0.911379	0.991898		355.289	315.723	348.999	299.707	353.329	290.447	336.951	328.447
Q80TY0	Fnbp1	71343.8	5	Mus musculus	100	Formin-binding protein 1	0.000210696	0.890884	0.909414	0.991477		85.0244	84.14	70.1453	90.7961	77.312	83.5668	79.7059	85.5007
Q61703	Itih2	105928	50	Mus musculus	100	Inter-alpha-trypsin inhibitor heavy chain H2	5.6e-07	0.960475	0.965996	0.991458		1704.98	1158.19	1375.62	1481.55	1345.93	1374.02	1019.12	2063.32
Q8CFI0	Nedd4l	115419	23	Mus musculus	100	E3 ubiquitin-protein ligase NEDD4-like	1.61e-08	0.916494	0.930779	0.991135		977.913	862.866	916.569	997.129	811.392	969.082	1125.05	841.252
Q8BTZ4	Anapc5	83097.6	3	Mus musculus	100	Anaphase-promoting complex subunit 5	0.000489521	0.93395	0.944953	0.990901		77.8753	69.8853	69.1526	80.0939	71.1043	72.8324	95.2753	58.8998
Q99JY9	Actr3	47357.2	31	Mus musculus	100	Actin-related protein 3	1.83e-07	0.813806	0.840955	0.990862		2093.15	2208.13	2294.67	2226.68	2399.62	2079.3	2144.68	2127.33
Q99M31	Hspa14	54650.2	5	Mus musculus	100	Heat shock 70 kDa protein 14	0.000357466	0.953747	0.960611	0.990456		159.56	188.188	194.271	160.578	112.051	210.314	211.892	180.531
Q6PDY2	Ado	28372.4	5	Mus musculus	100	2-aminoethanethiol dioxygenase	0.00025984	0.893073	0.911156	0.990438		165.183	193.999	186.842	187.988	203.179	192.138	179.136	154.884
P62748	Hpcal1	22338.2	8	Mus musculus	100	Hippocalcin-like protein 1	3.17e-05	0.877972	0.898661	0.990405		343.827	375.421	394.032	344.287	401.205	360.273	369.512	315.454
Q3UHD6	Snx27	60988.8	16	Mus musculus	100	Sorting nexin-27	4.42e-06	0.864025	0.887028	0.990254		236.517	266.563	257.577	279.29	229.683	255.498	280.515	264.936
Q05CL8	Larp7	64802.3	8	Mus musculus	100	La-related protein 7	4.42e-07	0.919346	0.932673	0.990039		123.02	124.86	133.377	122.245	158.297	102.205	128.57	115.674
Q9CQ19	Myl9	19854.2	5	Mus musculus	100	Myosin regulatory light polypeptide 9	2.71e-05	0.96591	0.970517	0.989742		541.785	268.64	251.993	248.447	313.592	324.95	405.246	211.742
Q0P5I6;Q4FK66	PRPF38A;Prpf38a	37476.51;37436.58	1	Bos taurus;Mus musculus	100	Pre-mRNA-splicing factor 38A	0.000754429	0.954174	0.960784	0.98965		121.623	77.8822	80.1997	114.889	112.621	113.503	65.7771	99.5702
Q8BTM8	Flna	281222	225	Mus musculus	100	Filamin-A	3.58e-09	0.89135	0.909644	0.989527		13069.9	11895.9	11214.8	11768.3	12975.9	11275.1	13394.1	10039.6
Q8VC31	Ccdc9	61445.4	4	Mus musculus	100	Coiled-coil domain-containing protein 9	0.000147583	0.941207	0.949752	0.989061		168.732	214.034	254.569	193.507	270.594	188.434	212.384	157.209
Q01853	Vcp	89321.8	113	Mus musculus	100	Transitional endoplasmic reticulum ATPase	6.43e-08	0.799812	0.828306	0.988958		12187.2	11628.2	12198.7	12157.6	13262	11268.4	12086.9	11130.4
Q923T9	Camk2g	59606.9	2	Mus musculus	100	Calcium/calmodulin-dependent protein kinase type II subunit gamma	9.86e-05	0.940713	0.949507	0.987859		114.258	82.5191	83.7695	102.089	113.721	63.3653	112.104	95.0542
O70439	Stx7	29820.7	8	Mus musculus	100	Syntaxin-7	6.64e-07	0.875433	0.896548	0.987808		467.998	579.415	552.204	605.811	515.717	562.314	487.534	610.894
P70297	Stam	59771.2	10	Mus musculus	100	Signal transducing adapter molecule 1	1.05e-06	0.789942	0.821009	0.987332		160.293	160.272	151.53	177.489	145.813	163.361	163.921	168.158
Q8VHK9	Dhx36	113883	28	Mus musculus	100	ATP-dependent DNA/RNA helicase DHX36	1.19e-07	0.82538	0.851984	0.987316		349.496	343.677	342.521	369.38	390.314	350.453	349.408	302.136
Q9DBX2	Pdcl	34406.7	1	Mus musculus	100	Phosducin-like protein	0.00115098	0.922599	0.935722	0.986794		225.781	206.266	231.168	238.782	269.683	195.751	279.681	165.094
Q9CRD0	Ociad1	27610.2	5	Mus musculus	100	OCIA domain-containing protein 1	5.16e-06	0.88042	0.900435	0.986781		380.745	466.946	353.274	418.441	460.433	412.687	374.372	350.3
A7MB62;P61161	ACTR2;Actr2	44760.78;44760.78	35	Bos taurus;Mus musculus	100	Actin-related protein 2	2.46e-07	0.689019	0.731023	0.986743		2715.86	2644.41	2857.43	2843.37	2933.18	2605.9	2716.71	2663.92
P08228	Sod1	15942.7	15	Mus musculus	100	Superoxide dismutase [Cu-Zn]	2.47e-08	0.932666	0.944665	0.986569		5117.47	7179.96	5602.39	7152.44	7412.65	5962.99	7329.95	4305.02
P0C0S4;P0C0S6;Q32LA7;Q3THW5	H2AZ1;H2az1;H2AZ2;H2az2	13552.73;13552.73;13508.68;13508.68	2	Bos taurus;Mus musculus;Bos taurus;Mus musculus	100	Histone H2A.Z;Histone H2A.Z;Histone H2A.V;Histone H2A.V	2.8e-06	0.940503	0.949507	0.985057		54.1599	91.4076	42.2266	51.1953	65.1347	46.3711	48.445	68.8671
Q9EPL8	Ipo7	119486	49	Mus musculus	100	Importin-7	1.33e-08	0.756834	0.792704	0.984937		806.065	849.199	914.006	850.172	771.766	853.245	929.244	818.05
Q9Z0Y1	Dctn3	20978.3	4	Mus musculus	100	Dynactin subunit 3	5.61e-05	0.890399	0.909165	0.984302		525.607	541.408	488.197	380.164	523.351	493.981	507.924	377.54
O55234	Psmb5	28532.4	23	Mus musculus	100	Proteasome subunit beta type-5	1.68e-06	0.811658	0.839194	0.984102		3855.94	3878.03	4339.7	3878.64	4622.61	3587.02	3891.4	3658.59
P84091;Q3ZC13	Ap2m1;AP2M1	49654.67;49654.67	30	Mus musculus;Bos taurus	100	AP-2 complex subunit mu	1.46e-07	0.641832	0.68808	0.984096		1182.07	1295.78	1196.58	1159.54	1207.91	1221.29	1213.62	1113.3
Q921H9	Coa7	25617	4	Mus musculus	100	Cytochrome c oxidase assembly factor 7	7.68e-06	0.933483	0.944953	0.983731		196.326	122.936	226.613	177.724	253.063	132.17	163.748	166.209
Q6NZR5	Skic2	137524	11	Mus musculus	100	Superkiller complex protein 2	9.67e-08	0.86835	0.890259	0.98344		105.006	92.8993	86.078	80.3837	79.8304	82.236	112.063	85.8193
Q91WG2	Rabep2	62132.4	9	Mus musculus	100	Rab GTPase-binding effector protein 2	8.82e-09	0.762095	0.796669	0.983236		177.458	208.491	178.448	205.318	191.529	201.988	188.065	174.133
A7MB47;Q9JKY0	CNOT9;Cnot9	33601.15;33601.15	5	Bos taurus;Mus musculus	100	CCR4-NOT transcription complex subunit 9	7.83e-06	0.882424	0.90224	0.981953		110.909	119.992	111.314	124.006	133.113	132.843	117.928	81.903
Q99L27	Gmpr2	38018.6	3	Mus musculus	100	GMP reductase 2	0.000215715	0.898466	0.91546	0.981333		94.4269	114.277	129.941	101.697	104.814	123.186	76.5731	133.759
P97372	Psme2	27057.3	15	Mus musculus	100	Proteasome activator complex subunit 2	1.97e-06	0.76917	0.802068	0.981234		837.954	987.335	989.194	1008.8	928.339	1014.55	829.461	979.68
Q8C0M9	Asrgl1	33949.9	2	Mus musculus	100	Isoaspartyl peptidase/L-asparaginase	0.000105773	0.90318	0.918987	0.98059		102.671	103.771	136.336	101.135	108.681	73.7384	139.531	121.471
O70325	Gpx4	22228.7	4	Mus musculus	100	Phospholipid hydroperoxide glutathione peroxidase GPX4	1.02e-07	0.583357	0.632207	0.980328		71.4923	70.6009	78.9627	74.7707	67.9622	75.6229	74.0348	72.3355
P47880	Igfbp6	25346.5	8	Mus musculus	100	Insulin-like growth factor-binding protein 6	3.21e-05	0.924813	0.936962	0.980133		2675.84	3958.03	4367.54	4302.45	2464	5178.31	3187.86	4515.46
P0C8B4	Gon7	10346	2	Mus musculus	100	EKC/KEOPS complex subunit GON7	6.37e-06	0.874772	0.896114	0.979163		46.649	59.3059	43.6747	59.9713	45.1553	46.1977	46.7832	68.252
A2AN08	Ubr4	572290	78	Mus musculus	100	E3 ubiquitin-protein ligase UBR4	4.67e-08	0.674078	0.717763	0.978837		696.7	696.651	647.741	626.57	667.758	655.225	707.93	583.81
P17427	Ap2a2	104017	58	Mus musculus	100	AP-2 complex subunit alpha-2	1.54e-08	0.640257	0.686587	0.978721		904.647	1070.08	955.483	966.727	951.649	897.572	1019.21	942.429
Q8BVA4	Lmod1	66310.1	11	Mus musculus	100	Leiomodin-1	3.9e-05	0.903107	0.918987	0.97852		463.949	338.054	302.079	330.44	423.009	325.727	439.994	236.755
Q91VA6	Poldip2	41870.1	7	Mus musculus	100	Polymerase delta-interacting protein 2	9.39e-06	0.807266	0.83511	0.978045		135.58	103.974	136.818	145.88	142.553	118.336	118.391	128.908
F1MKX4;Q5SSW2	PSME4;Psme4	211599.95;211196.85	2	Bos taurus;Mus musculus	100	Proteasome activator complex subunit 4	0.000265466	0.943903	0.951456	0.977895		41.7391	45.6993	58.9	50.2493	37.0643	91.9883	23.9487	63.2262
Q9CR41	Hypk	13651.2	10	Mus musculus	100	Huntingtin-interacting protein K	1.71e-06	0.735234	0.773511	0.977872		177.347	160.674	154.768	170.329	189.711	160	153.494	147.424
Q922D4	Ppp6r3	94652.8	25	Mus musculus	100	Serine/threonine-protein phosphatase 6 regulatory subunit 3	2.81e-07	0.833367	0.859523	0.977561		398.066	467.52	454.189	508.422	362.665	463.923	556.415	419.22
P83741	Wnk1	250934	21	Mus musculus	100	Serine/threonine-protein kinase WNK1	6.58e-07	0.744706	0.78231	0.977518		175.58	214.712	194.576	225.489	178.419	196.052	212.401	203.271
Q6R891	Ppp1r9b	89520.3	4	Mus musculus	100	Neurabin-2	7.55e-05	0.854132	0.878781	0.977512		69.753	104.037	97.7051	100.644	89.0221	110.851	79.7697	82.7695
P52480	Pkm	57844.9	83	Mus musculus	100	Pyruvate kinase PKM	4.06e-10	0.631423	0.678579	0.977488		49956.6	58952	57191.6	55429	51460.2	54226.1	52465.8	58217
P35293;Q0IIG8	Rab18;RAB18	23035.15;22991.1	3	Mus musculus;Bos taurus	100	Ras-related protein Rab-18	7.82e-05	0.885335	0.904576	0.977293		80.0246	104.461	98.6758	58.7838	86.3681	93.2492	84.9137	64.6801
P62254	Ube2g1	19509.2	5	Mus musculus	100	Ubiquitin-conjugating enzyme E2 G1	0.000104094	0.750958	0.787422	0.976323		74.4253	76.107	71.7289	85.9596	69.2955	66.5443	79.7658	86.273
Q9CWI3	Bccip	35942.1	4	Mus musculus	100	BRCA2 and CDKN1A-interacting protein	0.00023881	0.874065	0.895632	0.975853		94.5216	109.99	135.223	78.3768	128.536	99.367	94.4425	82.8369
Q61553	Fscn1	54508	45	Mus musculus	100	Fascin	3.48e-07	0.5128	0.566298	0.975547		8591.05	8295.84	8118.65	7903.61	8293.74	7917.47	8523.97	7399.96
Q99LD9	Eif2b2	38897.5	8	Mus musculus	100	Translation initiation factor eIF2B subunit beta	3.9e-08	0.798428	0.827771	0.975471		146.156	126.639	155.856	149.692	170.286	152.085	123.99	121.763
B7ZMP1	Xpnpep3	56677.2	2	Mus musculus	100	Xaa-Pro aminopeptidase 3	0.000118065	0.919084	0.932658	0.975309		133.819	81.7452	168.328	135.629	205.047	95.7934	95.4829	120.488
P70670;Q5E9A1;Q60817	Naca;NACA;Naca	220499.36;23369.87;23383.89	12	Mus musculus;Bos taurus;Mus musculus	100	Nascent polypeptide-associated complex subunit alpha, muscle-specific form;Nascent polypeptide-associated complex subunit alpha;Nascent polypeptide-associated complex subunit alpha	1.1e-06	0.774276	0.806947	0.975047		3300.91	2511.74	3120.61	2579.72	2977.29	2494.83	3077.83	2638.86
A7E320;Q8VDF2	UHRF1;Uhrf1	88338.77;88303.65	2	Bos taurus;Mus musculus	100	E3 ubiquitin-protein ligase UHRF1	0.000235173	0.878658	0.898876	0.974747		91.2963	95.4138	84.7194	103.125	117.837	99.6053	57.9738	100.968
Q64010	Crk	33814.7	17	Mus musculus	100	Adapter molecule crk	3.22e-07	0.530662	0.582787	0.974175		666.457	725.674	704.557	671.491	674.804	676.837	729.497	618.491
Q9DBJ1	Pgam1	28832	32	Mus musculus	100	Phosphoglycerate mutase 1	1.65e-07	0.74484	0.78231	0.974003		10818.1	12994.2	12129.1	12561.9	10768.7	10275.2	13142.7	13255.1
Q8BHA3	Dtd2	18235.8	1	Mus musculus	100	D-aminoacyl-tRNA deacylase 2	8.92e-06	0.798638	0.827771	0.973829		32.7072	32.1658	39.0883	24.2947	29.9024	30.1415	31.2271	31.9245
Q9CX86	Hnrnpa0	30530.4	10	Mus musculus	100	Heterogeneous nuclear ribonucleoprotein A0	7.6e-07	0.806866	0.834925	0.973354		408.127	339.517	407.372	448.011	501.142	333.714	370.912	365.943
Q99JF8	Psip1	59696.9	9	Mus musculus	100	PC4 and SFRS1-interacting protein	7.27e-07	0.765989	0.799789	0.972773		350.548	290.831	369.677	315.737	366.771	276.618	357.915	293.444
Q9JM76	Arpc3	20524.7	8	Mus musculus	100	Actin-related protein 2/3 complex subunit 3	2.52e-07	0.571135	0.621715	0.97043		2256.54	2154.99	2175.87	2224.48	1930.72	2003.14	2291.31	2355.55
Q9CQI3	Gmfb	16723.1	5	Mus musculus	100	Glia maturation factor beta	1.27e-05	0.613682	0.660901	0.970063		809.242	837.851	681.81	821.33	803.147	791.543	758.233	697.515
P97371	Psme1	28672.9	22	Mus musculus	100	Proteasome activator complex subunit 1	2.97e-07	0.669602	0.7136	0.970003		1340.26	1616.28	1376.14	1594.25	1283.47	1442.05	1406.76	1615.96
D3YYU8	Obsl1	197937	14	Mus musculus	100	Obscurin-like protein 1	5.89e-07	0.580587	0.629747	0.968419		243.567	215.778	238.607	236.143	231.662	212.897	255.765	206.477
Q9WUK2	Eif4h	27341	18	Mus musculus	100	Eukaryotic translation initiation factor 4H	1.78e-06	0.761054	0.796242	0.968308		1910.46	1492.2	1691.28	1590.32	1581.91	1619.93	2003.11	1313.21
P06801	Me1	63953.8	36	Mus musculus	100	NADP-dependent malic enzyme	1.82e-07	0.372507	0.430886	0.968215		1918.58	1843.14	1872.01	1829.49	1873.47	1739.24	1935.52	1687.56
Q9D8Z2	Triap1	8755.87	2	Mus musculus	100	TP53-regulated inhibitor of apoptosis 1	0.000150469	0.864711	0.887491	0.968165		327.312	291.424	355.657	334.159	416.327	342.1	188.299	371.393
Q9WU63	Hebp2	23062.6	5	Mus musculus	100	Heme-binding protein 2	8.09e-05	0.916002	0.93053	0.96733		102.95	96.7916	102.895	103.106	163.798	49.8165	69.8515	162.399
Q9CY18	Snx7	45000.2	7	Mus musculus	100	Sorting nexin-7	4.59e-05	0.727675	0.767481	0.967004		121.41	135.623	98.4104	130.34	134.096	121.966	109.138	103.465
Q9D0J8	Ptms	11429.8	3	Mus musculus	100	Parathymosin	1.11e-06	0.950285	0.957379	0.966551		1380.22	1579.1	1410.9	313.364	1533.72	1501.9	339.959	1073.97
Q08DZ2;Q61136	PRP4K;Prp4k	116646.29;116975.68	6	Bos taurus;Mus musculus	100	Serine/threonine-protein kinase PRP4 homolog	3.8e-09	0.477889	0.533671	0.966001		329.505	314.935	350.872	309.934	318.279	301.743	294.753	347.143
Q3UZ39	Lrrfip1	79249.1	22	Mus musculus	100	Leucine-rich repeat flightless-interacting protein 1	9.58e-09	0.521079	0.574265	0.965814		220.574	257.088	226.339	266.48	221.133	231.22	242.725	239.794
Q61292	Lamb2	196579	37	Mus musculus	100	Laminin subunit beta-2	3.87e-08	0.74743	0.784812	0.965625		1982.12	1497.96	1582.95	1796.2	1610.6	2016.29	1349.35	1675.02
Q8R366	Igsf8	65010.9	13	Mus musculus	100	Immunoglobulin superfamily member 8	8.16e-07	0.76207	0.796669	0.96523		351.751	271.012	363.425	346.717	273.877	390.065	276.099	353.492
Q9D1F4	Akt1s1	27483.4	4	Mus musculus	100	Proline-rich AKT1 substrate 1	3.84e-05	0.717486	0.758004	0.965158		149.479	148.744	115.669	127.925	135.609	144.203	105.837	137.938
Q99P72	Rtn4	126613	27	Mus musculus	100	Reticulon-4	4.6e-08	0.573769	0.623908	0.964806		770.58	978.014	854.143	855.254	826.39	861.107	754.965	887.933
P09411	Pgk1	44550.5	66	Mus musculus	100	Phosphoglycerate kinase 1	8.51e-09	0.333248	0.391937	0.962265		19713.2	21425.1	22377.4	21153.9	20771.1	18906.5	20558	21232.8
P97760;Q3T0Q3	Polr2c;POLR2C	31443.18;31429.15	3	Mus musculus;Bos taurus	100	DNA-directed RNA polymerase II subunit RPB3	0.000601923	0.730433	0.76996	0.961839		135.717	106.869	104.267	129.282	133.232	90.3356	124.347	111.81
P97447	Fhl1	31888.7	16	Mus musculus	100	Four and a half LIM domains protein 1	2.37e-08	0.806614	0.834893	0.961671		2453.46	2470.1	1888.63	2203.4	2499.61	2376.83	2552.27	1422.47
Q9Z2N8	Actl6a	47448	20	Mus musculus	100	Actin-like protein 6A	6.22e-08	0.302173	0.359376	0.961657		635.226	573.153	606.087	649.644	629.193	583.075	574.025	582.171
Q8R4U7	Luzp1	119311	5	Mus musculus	100	Leucine zipper protein 1	9.57e-06	0.481976	0.537704	0.960331		96.512	88.1832	92.607	91.9332	84.8884	102.735	81.6878	86.5054
Q9QYB1	Clic4	28729	21	Mus musculus	100	Chloride intracellular channel protein 4	1.32e-08	0.733972	0.772613	0.959534		1187.03	1551.57	1146.13	1201.38	1087.36	1338.08	1487.97	992.981
Q9QXG2	Chm	73977	3	Mus musculus	100	Rab proteins geranylgeranyltransferase component A 1	1.25e-05	0.839984	0.865378	0.959347		120.863	116.172	111.385	118.263	62.184	136.764	139.36	132.187
Q571I9	Aldh16a1	84755.8	17	Mus musculus	100	Aldehyde dehydrogenase family 16 member A1	9.65e-07	0.376659	0.435022	0.959147		952.2	984.967	1016.52	920.568	901.087	893.748	886.557	1040.33
Q9DBE0	Csad	55144.5	6	Mus musculus	100	Cysteine sulfinic acid decarboxylase	6.47e-07	0.749057	0.786302	0.957841		817.459	1099.27	827.475	942.322	855.687	742.053	775.244	1198.15
P68509;P68510	YWHAH;Ywhah	28211.73;28211.73	22	Bos taurus;Mus musculus	100	14-3-3 protein eta	4.16e-07	0.342072	0.400835	0.955903		4541.41	5192.45	5392.2	5012.51	4992.84	4784.3	4949.67	4500.88
Q8K411	Pitrm1	117372	23	Mus musculus	100	Presequence protease, mitochondrial	3.32e-07	0.779158	0.81114	0.955851		271.879	210.168	281.839	273.302	319.728	197.242	190.867	305.234
A4FUD3;O08810	EFTUD2;Eftud2	109385.69;109360.69	31	Bos taurus;Mus musculus	100	116 kDa U5 small nuclear ribonucleoprotein component	7.79e-09	0.473943	0.529589	0.955173		566.555	465.948	500.955	538.8	528.719	436.622	501.796	512.008
Q8R1N0	Znf830	40658.1	10	Mus musculus	100	Zinc finger protein 830	2.88e-06	0.371056	0.429734	0.954115		122.229	117.03	125.211	122.126	117.375	128.833	102.72	116.698
O09012	Pex5	70755.5	10	Mus musculus	100	Peroxisomal targeting signal 1 receptor	7.11e-05	0.552261	0.603709	0.953363		178.691	171.86	187.138	180.344	161.368	200.493	143.417	184.525
Q91ZJ5	Ugp2	56979.3	33	Mus musculus	100	UTP--glucose-1-phosphate uridylyltransferase	2.71e-07	0.441936	0.498828	0.953316		1419.72	1226.22	1380.57	1353.78	1386.46	1346.9	1291.54	1114.22
Q8VD04	Gripap1	92715.1	2	Mus musculus	100	GRIP1-associated protein 1	0.0001519	0.824779	0.851595	0.952983		72.499	70.4765	53.0093	63.8455	78.0181	81.3934	64.4594	34.8441
Q8BU04	Ubr7	48064.7	3	Mus musculus	100	Putative E3 ubiquitin-protein ligase UBR7	0.00243368	0.762093	0.796669	0.952811		89.6025	101.916	98.9354	103.768	130.919	107.847	82.3659	66.4424
P97807	Fh	54356.7	30	Mus musculus	100	Fumarate hydratase, mitochondrial	2.04e-07	0.495241	0.549551	0.952129		866.998	694.44	861.739	841.796	826.046	732.897	708.286	837.074
Q8BWW9	Pkn2	111607	6	Mus musculus	100	Serine/threonine-protein kinase N2	0.000190225	0.575803	0.625455	0.950808		115.39	132.122	125.467	132.037	135.143	94.9618	127.681	125.97
Q99PP7	Trim33	123843	1	Mus musculus	100	E3 ubiquitin-protein ligase TRIM33	0.000207857	0.732199	0.771391	0.95078		21.9375	36.1336	22.8579	25.4759	28.7853	28.1774	20.4135	22.7823
Q3T0J1;Q8CHQ0	FBXO4;Fbxo4	43964.77;43776.89	5	Bos taurus;Mus musculus	100	F-box only protein 4	4.45e-05	0.679591	0.722616	0.95074		173.857	189.058	168.289	199.738	240.648	158.795	152.375	155.031
Q9JIK5	Ddx21	93551.1	27	Mus musculus	100	Nucleolar RNA helicase 2	4.54e-09	0.661573	0.706238	0.950498		445.405	276.513	384.422	357.165	394.558	322.372	330.615	328.217
Q6PIU9	N/A	37704.6	8	Mus musculus	100	Uncharacterized protein FLJ45252 homolog	2.51e-05	0.666321	0.710876	0.950486		166.206	156.23	140.777	139.992	185.562	126.746	152.766	116.246
Q9D8B3	Chmp4b	24936.1	13	Mus musculus	100	Charged multivesicular body protein 4b	5.76e-07	0.4902	0.544843	0.950261		465.723	389.908	448.18	414.115	400.376	399.633	475.31	361.35
P29391	Ftl1	20802.4	15	Mus musculus	100	Ferritin light chain 1	5.28e-07	0.723755	0.763842	0.950143		613.097	1002.88	890.766	996.108	763.164	873.914	688.12	968.846
O08599;P61763	Stxbp1;STXBP1	67568.71;67568.71	19	Mus musculus;Bos taurus	100	Syntaxin-binding protein 1	5.63e-08	0.276657	0.334235	0.950105		409.46	491.926	453.287	475.074	447.35	422.397	443.38	421.882
E9Q5G3	Kif23	108776	9	Mus musculus	100	Kinesin-like protein KIF23	3.63e-06	0.800216	0.828498	0.949525		145.478	78.1281	105.156	120.537	106.062	96.9451	75.0554	151.746
O88738	Birc6	532170	43	Mus musculus	100	Baculoviral IAP repeat-containing protein 6	2.71e-07	0.387503	0.444828	0.949042		226.292	193.049	210.391	196.33	182.345	204.15	216.175	181.905
P62317;Q3SZF8	Snrpd2;SNRPD2	13526.87;13526.87	13	Mus musculus;Bos taurus	100	Small nuclear ribonucleoprotein Sm D2	7.92e-06	0.683568	0.726436	0.948895		1226.72	1043.82	1430.62	1234.28	1589.6	1030.86	1045.4	1070.07
Q8R317	Ubqln1	61976.4	6	Mus musculus	100	Ubiquilin-1	6.38e-05	0.65331	0.698997	0.948869		147.604	179.381	175.313	117.586	161.352	153.978	140.196	127.029
P35550	Fbl	34306.8	10	Mus musculus	100	rRNA 2'-O-methyltransferase fibrillarin	1.28e-07	0.437127	0.494286	0.948569		340.906	265.86	325.846	295.147	302.508	264.7	292.678	301.116
P40336	Vps26a	38113.8	24	Mus musculus	100	Vacuolar protein sorting-associated protein 26A	2.44e-07	0.366319	0.42498	0.948276		1542.81	1698.07	1909.64	1834.84	1631.69	1606.52	1583.96	1787.68
Q0P678	Zc3h18	105694	5	Mus musculus	100	Zinc finger CCCH domain-containing protein 18	1.88e-05	0.640094	0.686587	0.948163		44.6922	59.9886	50.3166	58.0544	62.1538	41.3225	48.4268	50.8909
Q9QXZ0	Macf1	831878	68	Mus musculus	100	Microtubule-actin cross-linking factor 1, isoforms 1/2/3/4	2.68e-07	0.317891	0.375762	0.947905		1527.8	1778.18	1556.56	1802.14	1545.07	1683.97	1514.54	1561.33
P11031	Sub1	14427.4	16	Mus musculus	100	Activated RNA polymerase II transcriptional coactivator p15	2.84e-06	0.451329	0.508519	0.947228		1692.24	1502.63	1772.93	1538.31	1753.19	1422.65	1387.95	1612.76
Q3B8S0;Q9D0T1	SNU13;Snu13	14173.54;14173.54	7	Bos taurus;Mus musculus	100	NHP2-like protein 1	5.26e-05	0.60047	0.649078	0.946139		181.793	176.869	167.842	141.462	182.961	125.779	173.009	153.658
Q8R5A6	Tbc1d22a	59362.3	7	Mus musculus	100	TBC1 domain family member 22A	6.95e-05	0.46872	0.524983	0.945936		141.231	176.316	151.189	148.124	131.039	155.258	163.115	134.545
Q7TSG2	Ctdp1	104554	7	Mus musculus	100	RNA polymerase II subunit A C-terminal domain phosphatase	4.18e-07	0.764408	0.798424	0.945764		94.8827	96.5482	120.356	113.178	142.715	101.044	108.785	63.6425
Q60692	Psmb6	25378.7	10	Mus musculus	100	Proteasome subunit beta type-6	1.95e-08	0.526763	0.579516	0.943947		3300.28	3734.06	3377.24	3140.81	3855.25	3283.17	3099.85	2645.08
A5PJU8;Q9CX60	LBH;Lbh	12090.45;12138.49	1	Bos taurus;Mus musculus	100	Protein LBH	1.72e-05	0.760743	0.796136	0.943811		88.8626	62.224	69.4609	42.1696	54.5033	78.5209	58.398	51.4222
O08538;O18920	Angpt1;ANGPT1	57518.93;57428.76	5	Mus musculus;Bos taurus	100	Angiopoietin-1	0.00162506	0.64915	0.695137	0.943174		70.9317	53.2197	77.5662	77.995	52.6671	78.8643	66.8589	65.0789
O08759	Ube3a	99819.5	22	Mus musculus	100	Ubiquitin-protein ligase E3A	5.36e-07	0.507649	0.56173	0.94311		232.408	221	230.848	244.542	206.59	215.128	274.444	188.067
Q9QXL8	Nme7	44434.9	6	Mus musculus	100	Nucleoside diphosphate kinase homolog 7	3.25e-05	0.549016	0.600848	0.942336		133.61	110.631	104.566	138.615	136.079	108.247	112.914	101.576
Q6PAV2	Herc4	118412	5	Mus musculus	100	Probable E3 ubiquitin-protein ligase HERC4	5.62e-05	0.772509	0.805328	0.942131		44.0529	47.9854	43.2126	53.9223	59.0483	25.7103	45.5215	56.1534
P62821	Rab1a	22677.8	11	Mus musculus	100	Ras-related protein Rab-1A	3.82e-07	0.501469	0.555896	0.941786		682.13	846.4	778.389	676.713	726.674	648.977	822.672	616.676
Q3T148;Q99JX4	EIF3M;Eif3m	42415.81;42516.96	32	Bos taurus;Mus musculus	100	Eukaryotic translation initiation factor 3 subunit M	8.31e-08	0.155885	0.20576	0.941038		641.616	602.996	664.979	669.896	638.291	581.651	635.859	572.522
P19096	Fasn	272428	136	Mus musculus	100	Fatty acid synthase	1.58e-09	0.0456636	0.0735249	0.940953		1888.14	1965.18	1980.35	1924.64	1740.62	1781.93	1915.44	1866.11
Q8BGR9	Ublcp1	36836.7	14	Mus musculus	100	Ubiquitin-like domain-containing CTD phosphatase 1	1.72e-07	0.295721	0.353313	0.94094		471.065	540.07	514.397	473.633	526.976	438.632	471.597	445.716
Q9D6Z1	Nop56	64464.3	12	Mus musculus	100	Nucleolar protein 56	1.41e-06	0.585035	0.633662	0.940606		260.605	234.785	236.921	198.991	202.105	237.121	266.672	176.684
Q9WVQ5	Apip	26949.1	16	Mus musculus	100	Methylthioribulose-1-phosphate dehydratase	2.59e-07	0.306004	0.362846	0.939424		705.973	706.808	662.728	731.386	763.064	647.381	637.837	597.842
Q91WC0	Setd3	67176.2	13	Mus musculus	100	Actin-histidine N-methyltransferase	1.83e-07	0.279569	0.337322	0.939377		186.483	197.176	186.284	226.704	196.208	177.418	193.126	179.858
P26041	Msn	67767	82	Mus musculus	100	Moesin	6.97e-09	0.118688	0.163873	0.938839		10322	10864.7	10373.4	11008.6	9893.46	9744.85	10903.2	9465.11
Q5SXY1	Specc1	118101	4	Mus musculus	100	Cytospin-B	2.78e-05	0.684098	0.726794	0.938441		52.9591	81.9561	66.6281	88.4599	80.3576	55.38	58.2624	76.5218
Q91WK2	Eif3h	39832.2	23	Mus musculus	100	Eukaryotic translation initiation factor 3 subunit H	7.03e-12	0.190707	0.244134	0.938342		1245.63	1187.83	1331.36	1309.92	1298.7	1107.33	1149.23	1210.42
P47809	Map2k4	44113.6	1	Mus musculus	75	Dual specificity mitogen-activated protein kinase kinase 4	0.000232192	0.962731	0.967596	0.937423		35.15	71.758	0	30.4443	31.4858	47.7108	39.4742	0
P26043	Rdx	68542.8	66	Mus musculus	100	Radixin	3.53e-09	0.0455916	0.0734402	0.936105		21415.8	22986.2	23566.7	22629.5	21592	20156.5	21553.7	21490.4
Q3MHR3;Q9D0M5	DYNLL2;Dynll2	10349.83;10349.83	2	Bos taurus;Mus musculus	100	Dynein light chain 2, cytoplasmic;Dynein light chain 2, cytoplasmic	4.74e-05	0.25268	0.310125	0.935981		543.617	656.43	674.524	618.737	582.515	614.297	556.009	574.495
P60229	Eif3e	52220.8	37	Mus musculus	100	Eukaryotic translation initiation factor 3 subunit E	2.38e-07	0.112088	0.156188	0.935463		1414.09	1342.91	1496.92	1400.92	1430.66	1263.27	1319.91	1278.39
O70401	Tspan6	27333	1	Mus musculus	100	Tetraspanin-6	0.00251397	0.684614	0.727138	0.935078		312.007	160.305	278.923	276.249	231.334	267.443	213.132	223.444
Q9CPX6	Atg3	35796.3	5	Mus musculus	100	Ubiquitin-like-conjugating enzyme ATG3	1.11e-05	0.530561	0.582787	0.935006		99.3262	138.032	123.424	120.465	92.8661	131.148	106.996	119.559
P70335	Rock1	158171	9	Mus musculus	100	Rho-associated protein kinase 1	8.43e-05	0.443823	0.500808	0.934827		119.488	140.518	128.813	140.568	99.468	133.942	129.996	134.059
Q9D0A3	Arpin	25193.2	5	Mus musculus	100	Arpin	3e-08	0.613504	0.660899	0.934361		188.075	249.776	172.664	227.273	191.811	204.615	237.867	150.503
Q3SX41;Q5SUF2	LUC7L3;Luc7l3	51496.17;51450.14	13	Bos taurus;Mus musculus	100	Luc7-like protein 3	4.8e-08	0.553033	0.604371	0.933792		268.159	190.859	240.578	241.011	194.913	208.748	277.825	199.601
Q99JI4	Psmd6	45536.4	33	Mus musculus	100	26S proteasome non-ATPase regulatory subunit 6	1.06e-10	0.0630799	0.0961593	0.933708		732.626	697.675	720.577	691.754	629.38	674.083	710.297	642.606
Q9JMA1	Usp14	56001.9	27	Mus musculus	100	Ubiquitin carboxyl-terminal hydrolase 14	5.95e-08	0.219343	0.274197	0.933545		1558.11	1635.82	1645.88	1659.15	1532.87	1436	1728.09	1389.74
P10922;Q0IIJ2	H1-0	20860.91;20950.95	3	Mus musculus;Bos taurus	100	Histone H1.0	2.15e-08	0.561085	0.611931	0.933217		69.1841	68.6067	57.7446	54.3647	70.3638	62.8589	56.5672	45.17
Q8R5H1	Usp15	112325	23	Mus musculus	100	Ubiquitin carboxyl-terminal hydrolase 15	2.14e-09	0.319866	0.377742	0.932981		198.933	214.042	239.267	245.285	209.756	189.902	231.92	204.959
Q6A0A2	Larp4b	81627.3	1	Mus musculus	100	La-related protein 4B	0.00112417	0.686497	0.728728	0.932574		89.0761	69.9809	57.0798	93.3543	95.0617	53.5618	66.9769	73.6722
Q9JMH6	Txnrd1	67083.8	32	Mus musculus	100	Thioredoxin reductase 1, cytoplasmic	1.22e-06	0.108346	0.151869	0.932194		5318.03	4908.66	5078.07	5360.3	4690.29	4609.33	5276.91	4703.38
O70551	Srpk1	73088.4	2	Mus musculus	100	SRSF protein kinase 1	4.92e-05	0.657255	0.702422	0.932164		49.8295	49.0398	66.0721	63.0609	46.7767	40.4413	73.7951	55.0681
Q9ESJ0	Xpo4	129979	9	Mus musculus	100	Exportin-4	8.85e-08	0.655084	0.700697	0.932125		7609.22	8294.18	7949.29	7731.47	4824.93	9542.18	7559.77	8413.07
Q9D6S7	Mrrf	29050.7	3	Mus musculus	100	Ribosome-recycling factor, mitochondrial	7.63e-05	0.490837	0.54539	0.931676		93.1301	95.402	77.8914	92.1145	75.3394	87.6022	70.5532	103.15
Q8BFS6	Cpped1	35247.7	3	Mus musculus	100	Serine/threonine-protein phosphatase CPPED1	2.62e-07	0.507226	0.561455	0.931567		204.038	242.752	241.504	216.982	205.495	214.141	263.225	168.753
Q80TM9	Nisch	175012	21	Mus musculus	100	Nischarin	3.94e-07	0.240593	0.297416	0.931538		233.812	253.719	210.347	247.067	208.718	206.309	240.079	224.566
Q9JHU4	Dync1h1	532045	175	Mus musculus	100	Cytoplasmic dynein 1 heavy chain 1	1.58e-11	0.484045	0.539589	0.931314		509.459	598.128	511.056	415.878	397.888	513.8	510.956	466.428
Q0P5M8;Q9DC61	PMPCA;Pmpca	58134.87;58279.06	2	Bos taurus;Mus musculus	100	Mitochondrial-processing peptidase subunit alpha	0.000304908	0.705667	0.747188	0.930839		43.8061	43.3946	27.8263	30.1359	22.1732	40.7884	36.2256	36.5281
Q1JP79;Q9R0Q6	ARPC1A;Arpc1a	41539.26;41626.3	2	Bos taurus;Mus musculus	100	Actin-related protein 2/3 complex subunit 1A	3.4e-08	0.659108	0.704005	0.930803		126.198	112.423	122.268	176.086	138.265	159.039	113.161	92.1433
Q9D8X2	Ccdc124	25345.8	11	Mus musculus	100	Coiled-coil domain-containing protein 124	8.66e-06	0.202087	0.256184	0.92843		564.27	552.271	587.756	548.407	579.753	469.063	555.538	494.024
P62194;P62196	PSMC5;Psmc5	45626;45626	23	Bos taurus;Mus musculus	100	26S proteasome regulatory subunit 8	1.12e-06	0.30252	0.359617	0.928284		938.189	810.577	920.142	749.731	872.562	737.474	809.527	747.814
Q9EPC1	Parva	42329.8	10	Mus musculus	100	Alpha-parvin	1e-06	0.27158	0.329365	0.928263		442.436	508.26	403.054	454.223	466.761	390.851	403.03	415.729
Q80X41	Vrk1	49740.7	10	Mus musculus	100	Serine/threonine-protein kinase VRK1	4.38e-06	0.508389	0.562248	0.928221		374.257	349.309	434.12	424.068	480.421	348.92	322.177	330.817
P47857	Pfkm	85268.6	4	Mus musculus	100	ATP-dependent 6-phosphofructokinase, muscle type	0.00026912	0.728671	0.768316	0.928073		38.5924	77.6578	60.5399	59.4385	35.5399	54.0367	70.4271	59.1533
Q9QZ73	Dcun1d1	30097.3	12	Mus musculus	100	DCN1-like protein 1	6.72e-08	0.271274	0.3291	0.92774		244.349	270.146	286.219	305.205	245.27	243.375	288.126	248.372
Q3MHE8;Q9DBG7	SRPRA;Srpra	69896.14;69622.84	5	Bos taurus;Mus musculus	100	Signal recognition particle receptor subunit alpha	9.83e-06	0.530343	0.582787	0.927545		78.4026	105.191	76.0458	74.3546	77.7485	87.003	61.1886	83.3939
Q8CJ26	Nradd	24727	6	Mus musculus	100	Death domain-containing membrane protein NRADD	1.23e-06	0.575381	0.625176	0.926906		186.64	243.815	202.22	242.952	200.872	227.203	148.536	243.436
Q3TIX9	Usp39	65146.3	15	Mus musculus	100	Ubiquitin carboxyl-terminal hydrolase 39	5.97e-07	0.335598	0.394185	0.926754		433.57	386.141	427.077	428.194	454.358	335.507	410.903	360.554
Q8VE73	Cul7	192292	6	Mus musculus	100	Cullin-7	0.000257388	0.369607	0.428318	0.926644		112.661	85.2107	99.3087	92.0112	87.2989	104.373	84.358	84.1443
Q6PAR5	Gapvd1	162402	22	Mus musculus	100	GTPase-activating protein and VPS9 domain-containing protein 1	8.79e-06	0.389499	0.446712	0.926168		601.467	753.346	580.266	752.482	558.528	611.966	690.422	616.88
Q2HJ94;Q9QYJ0	DNAJA2;Dnaja2	45761.6;45745.6	15	Bos taurus;Mus musculus	100	DnaJ homolog subfamily A member 2	1.05e-08	0.481009	0.536837	0.926007		192.037	193.617	188.853	185.725	182.453	202.814	198.395	130.617
Q8BWQ6	Vps35l	109077	6	Mus musculus	100	VPS35 endosomal protein-sorting factor-like	8.88e-05	0.439202	0.496039	0.925402		83.9211	82.0975	90.8941	80.9798	95.0151	72.1452	85.6548	63.3408
P32921	Wars1	54357.9	21	Mus musculus	100	Tryptophan--tRNA ligase, cytoplasmic	5.35e-10	0.0466444	0.0749125	0.924973		347.529	361.716	326.516	353.757	314.509	310.988	342.8	317.005
Q6ZQ58	Larp1	121125	30	Mus musculus	100	La-related protein 1	1.07e-06	0.0653368	0.0991598	0.924896		670.55	593.596	628.547	659.529	604.818	556.083	611.578	587.014
Q920B9	Supt16h	119825	45	Mus musculus	100	FACT complex subunit SPT16	3.06e-09	0.163547	0.213708	0.924607		975.269	869.785	1047.51	965.834	975.13	873.865	868.279	847.732
Q8CCF0	Prpf31	55429.9	3	Mus musculus	100	U4/U6 small nuclear ribonucleoprotein Prp31	0.00293097	0.678027	0.721155	0.924527		149.494	159.022	158.708	147.742	87.7303	182.724	133.68	190.043
P97377	Cdk2	38978.3	10	Mus musculus	100	Cyclin-dependent kinase 2	2.04e-08	0.150636	0.199808	0.924507		681.669	785.031	717.373	739.079	638.884	705.109	732.577	628.064
Q9WVR4	Fxr2	73742.7	2	Mus musculus	100	RNA-binding protein FXR2	0.000219585	0.7026	0.744358	0.92274		85.1506	108.315	81.4909	87.6314	140.664	75.1348	56.6613	79.7353
Q6A4J8	Usp7	128475	29	Mus musculus	100	Ubiquitin carboxyl-terminal hydrolase 7	3.2e-06	0.317831	0.375762	0.922332		353.749	391.394	383.345	381.12	411.909	330.494	364.276	295.199
P80313	Cct7	59652.2	47	Mus musculus	100	T-complex protein 1 subunit eta	1.32e-08	0.021658	0.0395964	0.92151		1345.07	1346.2	1324.67	1231.06	1253.47	1172.92	1180.17	1227.2
Q9DBG9	Tax1bp3	13722.6	10	Mus musculus	100	Tax1-binding protein 3	1.67e-06	0.518987	0.572294	0.920949		971.513	839.446	929.869	903.876	956.129	801.042	1044.38	616.431
A4FUI2;P62305	SNRPE;Snrpe	10803.6;10803.6	9	Bos taurus;Mus musculus	100	Small nuclear ribonucleoprotein E	2.9e-07	0.446613	0.503655	0.920833		773.503	671.014	840.257	839	924.616	665.702	676.619	631.691
O88746	Tom1	54325.1	8	Mus musculus	100	Target of Myb1 membrane trafficking protein	1.53e-05	0.504704	0.558991	0.920492		151.049	174.489	168.312	214.809	197.935	127.594	161.117	168.128
P27546	Map4	117429	63	Mus musculus	100	Microtubule-associated protein 4	6.34e-10	0.217986	0.272862	0.920438		1387.79	1380.73	1268.17	1391.86	1212.69	1267.57	1438.14	1098.15
Q61647	Has1	65544.9	1	Mus musculus	100	Hyaluronan synthase 1	0.000829289	0.292165	0.34995	0.919009		2196.5	2316.63	2430.76	2162.74	2505.62	1810.71	1995.11	2108.06
O70456;Q0VC36	Sfn;SFN	27706.02;27849.12	2	Mus musculus;Bos taurus	100	14-3-3 protein sigma	0.00191216	0.592717	0.641247	0.918601		346.363	576.181	380.907	367.556	285.726	429.61	427.452	379.166
Q9CQY2	Ramac	14555.6	3	Mus musculus	100	RNA guanine-N7 methyltransferase activating subunit	8.14e-05	0.496852	0.551102	0.918529		266.391	303.09	414.06	248.459	303.822	262.188	269.554	275.36
Q9R1Q6	Tmem176b	28367.1	1	Mus musculus	100	Transmembrane protein 176B	0.00101552	0.666481	0.710876	0.918206		134.194	192.713	209.274	234.858	141.911	214.219	129.276	229.898
Q28029;Q9D1K2	ATP6V1F;Atp6v1f	13398.28;13370.27	4	Bos taurus;Mus musculus	100	V-type proton ATPase subunit F	3.44e-07	0.385315	0.442585	0.917913		286.706	210.513	256.788	286.533	247.683	210.748	270.609	223.186
Q9R020	Zranb2	37350.4	8	Mus musculus	100	Zinc finger Ran-binding domain-containing protein 2	1.07e-07	0.511018	0.564495	0.91754		441.369	506.02	406.478	379.173	474.432	406.961	433.799	291.292
Q80SW1	Ahcyl1	58951.4	7	Mus musculus	100	S-adenosylhomocysteine hydrolase-like protein 1	1.94e-05	0.373428	0.431819	0.917474		136.727	136.364	146.396	119.674	101.957	131.813	147.291	116.924
Q9CW03	Smc3	141556	26	Mus musculus	100	Structural maintenance of chromosomes protein 3	2.83e-05	0.279412	0.33724	0.917369		308.755	235.769	254.583	287.891	273.692	241.153	252.91	226.368
Q8CGK3	Lonp1	105843	2	Mus musculus	100	Lon protease homolog, mitochondrial	6.43e-05	0.695933	0.738123	0.917245		75.5056	47.8537	78.4829	70.0509	90.2943	38.5864	58.9978	68.4061
Q8BHG1	Nrdc	132891	50	Mus musculus	100	Nardilysin	3.36e-07	0.149312	0.198261	0.917114		947.992	1050.2	1073.45	940.252	908.232	824.558	968.527	980.092
P35441	Thbs1	129647	73	Mus musculus	100	Thrombospondin-1	6.46e-08	0.54384	0.595357	0.916382		3071.16	1813.82	2092.62	2341.26	2156.14	2282.1	1669.86	2342.35
Q61598	Gdi2	50537.1	69	Mus musculus	100	Rab GDP dissociation inhibitor beta	1.42e-09	0.0502027	0.0793459	0.916328		4875.64	4957.53	4403.75	4813.68	4275.83	4292.13	4679.95	4205.96
P80317	Cct6a	58004.3	29	Mus musculus	100	T-complex protein 1 subunit zeta	2.55e-06	0.0802944	0.118621	0.915764		1709.63	1630.09	1676.37	1464.58	1547.33	1431.44	1412.38	1538.24
Q8K4G1	Ltbp4	178642	24	Mus musculus	100	Latent-transforming growth factor beta-binding protein 4	5.94e-11	0.591246	0.639839	0.913984		728.157	692.985	645.101	740.52	451.771	958.435	653.984	594.046
Q68FF6	Git1	85300.1	3	Mus musculus	100	ARF GTPase-activating protein GIT1	7.46e-05	0.552268	0.603709	0.913925		86.4704	79.2418	63.3318	84.1362	91.9946	75.1601	72.7767	50.6204
O70404	Vamp8	11451.3	3	Mus musculus	100	Vesicle-associated membrane protein 8	5.17e-06	0.643153	0.689301	0.913865		181.102	150.992	135.055	150.205	205.933	90.3497	129.666	160.37
Q8VD65	Pik3r4	152599	4	Mus musculus	100	Phosphoinositide 3-kinase regulatory subunit 4	0.000555438	0.423316	0.480971	0.91317		53.8216	83.1885	66.7705	66.9987	68.9655	62.7764	52.3421	61.4606
Q99J09	Wdr77	36942.6	13	Mus musculus	100	Methylosome protein WDR77	1.02e-08	0.207632	0.261721	0.91314		486.514	608.399	614.842	576.221	495.237	503.116	576.102	507.931
Q9JLV6	Pnkp	57223.4	4	Mus musculus	100	Bifunctional polynucleotide phosphatase/kinase	0.000235956	0.535476	0.587391	0.912837		49.2169	67.233	73.8345	49.8083	60.9047	48.4638	44.0346	65.0083
Q58DN4;Q8BVQ5	PPME1;Ppme1	41709.61;42256.35	9	Bos taurus;Mus musculus	100	Protein phosphatase methylesterase 1	1.59e-08	0.313394	0.371143	0.912668		310.851	332.166	353.606	394.392	261.564	337.316	352.14	321.569
P70399	Tp53bp1	212735	20	Mus musculus	100	TP53-binding protein 1	1.51e-05	0.247967	0.305432	0.912292		1104.29	1171.3	1158.26	1288.17	1240.62	949.645	982.069	1155.38
Q9WVK4	Ehd1	60602.8	41	Mus musculus	100	EH domain-containing protein 1	1.66e-08	0.29857	0.355705	0.911883		510.339	642.051	443.206	537.128	513.911	481.621	451.039	483.126
P62315;Q3ZC10	Snrpd1;SNRPD1	13281.57;13281.57	10	Mus musculus;Bos taurus	100	Small nuclear ribonucleoprotein Sm D1	3.34e-06	0.55418	0.605276	0.911866		543.338	532.938	631.175	634.419	798.354	427.601	463.306	506.869
P58404	Strn4	81645.1	3	Mus musculus	100	Striatin-4	2.55e-06	0.561612	0.612111	0.91073		48.8699	57.8148	58.8036	54.533	32.4132	54.5951	57.1875	61.5924
P51859	Hdgf	26268.7	16	Mus musculus	100	Hepatoma-derived growth factor	7.25e-08	0.16102	0.211064	0.909476		2170.89	2405.37	2326.04	2176.14	2343.35	1855.98	2162.14	1923.06
A3KMV2;P54726	RAD23A;Rad23a	39589.16;39706.49	5	Bos taurus;Mus musculus	100	UV excision repair protein RAD23 homolog A	0.000278208	0.286938	0.344672	0.909286		305.046	372.619	343.399	342.622	280.355	281.993	378.543	305.481
Q8CDN6	Txnl1	32237.3	25	Mus musculus	100	Thioredoxin-like protein 1	1.24e-07	0.104956	0.148383	0.909088		1691.11	1530	1652.09	1677.38	1420.33	1354.66	1657.75	1535.36
Q99LP6	Grpel1	24307	7	Mus musculus	100	GrpE protein homolog 1, mitochondrial	1.15e-05	0.472413	0.528662	0.908946		564.528	447.686	595.937	562.507	632.185	442.412	387.533	533.53
P47757	Capzb	31345.5	25	Mus musculus	100	F-actin-capping protein subunit beta	9.29e-08	0.0244574	0.043617	0.908932		3145.58	3358.43	3213.88	3135.98	3140.75	2925.27	2880.51	2745.98
P42225	Stat1	87197.4	2	Mus musculus	100	Signal transducer and activator of transcription 1	0.000519806	0.616417	0.66328	0.908839		76.7132	71.4006	58.0283	60.095	75.0068	36.9763	62.1094	75.6511
Q8BYK6	Ythdf3	63961.3	6	Mus musculus	100	YTH domain-containing family protein 3	1.4e-06	0.238921	0.29564	0.908559		131.283	146.067	139.024	133.359	147.864	105.786	120.963	128.038
Q8VEA4	Chchd4	15525	3	Mus musculus	100	Mitochondrial intermembrane space import and assembly protein 40	1.4e-06	0.428589	0.486085	0.908108		202.082	225.557	245.785	217.135	275.91	172.708	185.527	187.125
P35922	Fmr1	68989.1	7	Mus musculus	100	Fragile X messenger ribonucleoprotein 1	1.72e-05	0.0922673	0.133083	0.908003		180.956	169.029	210.266	188.096	176.415	164.536	170.33	166.32
Q9JK48	Sh3glb1	40855.3	5	Mus musculus	100	Endophilin-B1	3.99e-06	0.413487	0.471078	0.907863		115.716	144.601	114.787	113.336	137.493	108.486	87.2714	113.602
Q3B7Z2	Osbp	88796.6	15	Mus musculus	100	Oxysterol-binding protein 1	1.04e-11	0.304082	0.361106	0.907666		313.117	384.432	320.145	362.827	268.939	333.23	367.86	287.869
F6ZDS4	Tpr	273990	30	Mus musculus	100	Nucleoprotein TPR	1.51e-05	0.536203	0.588018	0.907589		365.332	295.157	377.027	306.399	438.361	260.43	310.181	238.682
Q8R3W5	Tsen15	18530.1	1	Mus musculus	100	tRNA-splicing endonuclease subunit Sen15	0.000323061	0.612308	0.660174	0.907471		89.3456	99.4453	83.526	133.018	59.9684	123.223	95.2661	95.097
P63258;P63260	ACTG1;Actg1	41792.84;41792.84	5	Bos taurus;Mus musculus	100	Actin, cytoplasmic 2;Actin, cytoplasmic 2	3.39e-06	0.582837	0.631825	0.907392		4246.46	4978.32	4284.64	2760.84	4158.24	3336.61	4441.8	2750.89
Q8BHL5	Elmo2	83886.5	14	Mus musculus	100	Engulfment and cell motility protein 2	6.33e-05	0.1581	0.20803	0.906983		134.343	149.004	120.457	128.956	111.68	129.267	112.673	129.36
Q8BP47	Nars1	64279.3	30	Mus musculus	100	Asparagine--tRNA ligase, cytoplasmic	8.26e-07	0.0815171	0.120005	0.90649		1694.99	1783.66	1750.49	1824.69	1505.32	1760.95	1682.37	1462.12
F2Z4H3;Q923G2	POLR2H;Polr2h	17143.3;17143.3	7	Bos taurus;Mus musculus	100	DNA-directed RNA polymerases I, II, and III subunit RPABC3;DNA-directed RNA polymerases I, II, and III subunit RPABC3	9.9e-07	0.120879	0.166595	0.90633		260.534	237.504	287.159	278.888	246.398	219.712	238.606	258.857
P11983	Tcp1	60448.6	46	Mus musculus	100	T-complex protein 1 subunit alpha	3e-08	0.041153	0.0671781	0.905714		1951.55	1862.77	1788.46	1734.78	1683.24	1557.55	1781.58	1624.92
Q7TT37	Elp1	149584	15	Mus musculus	100	Elongator complex protein 1	1.8e-09	0.30695	0.363739	0.905464		137.699	120.839	145.735	138.584	98.4827	125.61	126.72	144.101
O54916	Reps1	86518.9	8	Mus musculus	100	RalBP1-associated Eps domain-containing protein 1	4.75e-07	0.405396	0.462418	0.904781		77.7597	85.9399	91.89	108.278	98.6801	77.3459	88.6809	65.8314
P50516	Atp6v1a	68326.1	39	Mus musculus	100	V-type proton ATPase catalytic subunit A	1.66e-07	0.274978	0.332526	0.904499		882.39	982.074	1001.91	1018.19	1054.66	754.816	792.519	937.846
A2AAY5	Sh3pxd2b	101517	13	Mus musculus	100	SH3 and PX domain-containing protein 2B	1.1e-05	0.0876362	0.127474	0.904022		215.125	235.14	194.156	230.823	204.654	195.899	204.269	184.887
Q8BX02	Kank2	90245.4	7	Mus musculus	100	KN motif and ankyrin repeat domain-containing protein 2	2.38e-11	0.460097	0.517164	0.9039		88.0711	107.889	87.4882	118.184	67.2153	105.047	89.595	103.673
Q9Z2Q6	Septin5	42747.9	9	Mus musculus	100	Septin-5	1.42e-06	0.250243	0.307835	0.903001		333.797	354.19	331.591	337.687	312.597	313.808	362.365	247.626
Q810D6	Grwd1	49223.8	13	Mus musculus	100	Glutamate-rich WD repeat-containing protein 1	5.27e-08	0.155332	0.205245	0.902883		337.925	300.82	385.95	346.342	290.275	296.79	342.31	306.203
O35643	Ap1b1	103935	19	Mus musculus	100	AP-1 complex subunit beta-1	2.03e-07	0.1291	0.176316	0.902868		573.049	730.855	652.201	671.596	635.574	576.616	599.107	555.202
P09602	Hmgn2	9422.69	6	Mus musculus	100	Non-histone chromosomal protein HMG-17	4.85e-05	0.22533	0.280752	0.902503		560.945	480.019	457.255	467.842	528.241	416.01	406.474	427.821
Q9ET54	Palld	152131	19	Mus musculus	100	Palladin	1.34e-06	0.279916	0.337632	0.90231		932.876	720.843	703.163	712.461	742.839	715.511	717.08	585.904
O55201	Supt5h	120664	24	Mus musculus	100	Transcription elongation factor SPT5	3.11e-05	0.111456	0.155594	0.902274		217.869	208.701	215.042	199.098	220.412	175.549	180.528	184.708
Q9ES28	Arhgef7	97055.8	12	Mus musculus	100	Rho guanine nucleotide exchange factor 7	8.73e-10	0.0588833	0.0906395	0.902232		216.004	225.271	207.914	234.912	186.941	194.199	196.762	220.463
Q505B7	Zbtb8os	19727	3	Mus musculus	100	Protein archease	1.45e-05	0.0668053	0.100943	0.901355		313.432	339.511	300.528	332.036	283.848	279.094	322.935	273.968
Q9DB29	Iah1	27974.2	4	Mus musculus	100	Isoamyl acetate-hydrolyzing esterase 1 homolog	8.52e-05	0.16817	0.218842	0.900631		391.249	506.59	384.533	405.822	394.833	382.821	360.668	373.293
Q9CQ80	Vps25	20747.7	4	Mus musculus	100	Vacuolar protein-sorting-associated protein 25	2.35e-05	0.185031	0.237834	0.899213		270.408	340.393	331.286	367.766	298.605	300.267	269.887	302.998
Q8C156	Ncaph	82302.6	16	Mus musculus	100	Condensin complex subunit 2	2.17e-07	0.267075	0.324735	0.89908		128.113	116.589	132.504	128.502	105.957	108.153	144.704	100.215
Q5SUR0	Pfas	144629	36	Mus musculus	100	Phosphoribosylformylglycinamidine synthase	1.41e-08	0.0340606	0.0572066	0.899066		1934.81	1931.08	2116	2155.32	1750.01	1784.56	1810.66	1968.9
Q6P2K6	Ppp4r3a	93842.5	17	Mus musculus	100	Serine/threonine-protein phosphatase 4 regulatory subunit 3A	8.96e-07	0.203637	0.257545	0.899056		199.383	206.708	233.711	216.448	226.347	163.879	188.572	194.738
Q8K2B3	Sdha	72585.4	13	Mus musculus	100	Succinate dehydrogenase [ubiquinone] flavoprotein subunit, mitochondrial	1.13e-06	0.631533	0.678579	0.898922		240.125	152.123	299.273	207.878	271.464	163.631	139.719	239.091
Q9JMH9	Myo18a	232755	16	Mus musculus	100	Unconventional myosin-XVIIIa	1.49e-07	0.2645	0.321915	0.898329		177.845	214.005	184.555	235.664	167.853	180.042	166.999	213.604
Q9D3E6	Stag1	144440	4	Mus musculus	100	Cohesin subunit SA-1	0.00019487	0.205036	0.258795	0.897942		160.032	146.785	156.488	173.267	126.11	146.139	131.549	170.797
Q8R1B4	Eif3c	105531	50	Mus musculus	100	Eukaryotic translation initiation factor 3 subunit C	1.17e-07	0.00580569	0.0137986	0.897589		1455.46	1387.31	1524.6	1467.83	1304.81	1284.71	1374.28	1273.18
A2AWA9	Rabgap1	120798	9	Mus musculus	100	Rab GTPase-activating protein 1	2.99e-05	0.225867	0.281236	0.897363		102.698	116.913	104.531	102.529	83.6637	116.387	98.1665	87.2935
P80315	Cct4	58066.4	41	Mus musculus	100	T-complex protein 1 subunit delta	1.33e-07	0.0157968	0.0305977	0.896992		2091.87	2037.82	2028.33	1840.41	1739.91	1757.75	1875.28	1796.22
Q9JII6	Akr1a1	36586.9	30	Mus musculus	100	Aldo-keto reductase family 1 member A1	5.87e-07	0.00552049	0.0132879	0.89693		2363.17	2393.97	2259.18	2317.72	2143.18	2003.57	2201.82	2027.75
Q9EQC0	Chst1	46903.9	2	Mus musculus	100	Carbohydrate sulfotransferase 1	0.000172443	0.606639	0.654623	0.896703		153.078	193.188	189.619	234.769	132.924	209.962	119.687	254.809
P80316	Cct5	59624.1	49	Mus musculus	100	T-complex protein 1 subunit epsilon	4.53e-08	0.0488862	0.0776223	0.896402		1118.72	1130.32	1002.36	978.271	977.075	885.195	939.745	985.003
Q6PEB6	Mob4	26032.4	7	Mus musculus	100	MOB-like protein phocein	3.64e-08	0.356408	0.414675	0.895947		517.453	718.028	579.272	622.316	666.675	576.606	448.78	500.274
Q99LZ3	Gins4	25960.9	9	Mus musculus	100	DNA replication complex GINS protein SLD5	2.27e-06	0.418754	0.476648	0.89535		213.216	203.994	229.307	236.471	263.233	145.259	208.159	190.425
P35831	Ptpn12	86526.4	4	Mus musculus	100	Tyrosine-protein phosphatase non-receptor type 12	0.000170523	0.286648	0.344434	0.895308		57.1584	79.4528	71.0246	73.8956	68.311	70.3722	53.8748	59.1329
Q9Z0P4	Palm	41614.3	13	Mus musculus	100	Paralemmin-1	7.36e-07	0.0840399	0.123143	0.895266		509.739	600.891	525.594	573.563	539.348	471.872	456.947	510.062
B1AY13	Usp24	294001	9	Mus musculus	100	Ubiquitin carboxyl-terminal hydrolase 24	3.88e-06	0.400665	0.457712	0.894959		64.5994	64.1334	61.1498	69.1782	77.2968	46.2413	64.2451	48.9619
Q80UP5	Ankrd13a	67177.4	8	Mus musculus	100	Ankyrin repeat domain-containing protein 13A	4.07e-06	0.236565	0.293108	0.894622		124.75	138.294	126.047	151.032	104.825	109.903	143.848	126.948
Q5FWK3	Arhgap1	50410.7	25	Mus musculus	100	Rho GTPase-activating protein 1	6.92e-08	0.316624	0.374615	0.893982		573.619	575.138	530.521	556.492	433.274	503.539	662.417	430.473
Q6P5B0	Rrp12	143131	4	Mus musculus	100	RRP12-like protein	5.13e-05	0.378374	0.436737	0.893545		68.1522	69.1379	92.0464	72.4948	53.527	61.2584	81.3632	75.1293
Q9JJ78	Pbk	36744.8	6	Mus musculus	100	Lymphokine-activated killer T-cell-originated protein kinase	8.38e-06	0.236086	0.292707	0.892894		299.132	276.46	324.458	337.373	330.948	247.365	241.656	290.849
Q9WTQ5	Akap12	180695	36	Mus musculus	100	A-kinase anchor protein 12	2.34e-07	0.302222	0.359376	0.892258		470.121	532.738	414.142	476.467	468.82	426.021	478.391	327.829
P56391	Cox6b1	10071.5	6	Mus musculus	100	Cytochrome c oxidase subunit 6B1	2.89e-07	0.530476	0.582787	0.892027		379.415	293.017	358.701	298.24	410.114	277.807	194.975	338.993
Q3ZCE0;Q6ZWM4	LSM8;Lsm8	10402.64;10402.64	10	Bos taurus;Mus musculus	100	U6 snRNA-associated Sm-like protein LSm8	1.06e-06	0.285068	0.342852	0.891937		1622.75	1281.39	1503.53	1849.5	1649.25	1351.02	1264.57	1298.8
Q8C863	Itch	98993.5	10	Mus musculus	100	E3 ubiquitin-protein ligase Itchy	1.39e-05	0.24854	0.305939	0.891831		148.566	182.319	132.294	178.351	141.789	159.359	140.999	126.9
Q8CDJ8	Ston1	81792.9	9	Mus musculus	100	Stonin-1	1.37e-05	0.210414	0.264786	0.891822		141.944	134.176	130.391	150.327	152.681	116.997	107.128	123.403
P62983	Rps27a	17950.9	12	Mus musculus	100	Ubiquitin-ribosomal protein eS31 fusion protein	7.28e-07	0.262364	0.319791	0.891712		36260.7	31491.2	33310.1	37456.9	30419.6	26436.7	39010.4	28713.8
P99027	Rplp2	11650.9	14	Mus musculus	100	Large ribosomal subunit protein P2	1.59e-07	0.0594604	0.0914161	0.891594		3596.63	3585.69	3454.49	3094.99	3222.06	2831.5	2930.37	3259.19
Q3U0P5	Entpd6	49799.3	5	Mus musculus	100	Ectonucleoside triphosphate diphosphohydrolase 6	5.27e-05	0.554182	0.605276	0.890978		175.136	142.384	181.362	216.295	164.809	163.577	101.835	224.538
Q1HFZ0	Nsun2	85451.6	15	Mus musculus	100	RNA cytosine C(5)-methyltransferase NSUN2	2.76e-05	0.0950552	0.136368	0.890475		349.624	305.393	389.074	313.502	313.837	287.694	306.014	296.377
Q6ZPU9	Kifbp	71052.1	8	Mus musculus	100	KIF-binding protein	9.27e-06	0.0232176	0.0418404	0.890256		205.694	178.413	189.231	191.274	164.947	168.583	182.802	164.142
Q99MP8	Brap	66991.1	4	Mus musculus	100	BRCA1-associated protein	0.000355927	0.561322	0.612012	0.889597		87.9416	85.9777	79.2586	96.856	130.536	78.1391	63.0937	56.486
Q8C854	Myef2	63294.6	6	Mus musculus	100	Myelin expression factor 2	3.84e-05	0.158666	0.208629	0.889412		171.366	193.105	183.196	201.479	154.062	159.492	154.661	201.121
Q7TMY8	Huwe1	482635	78	Mus musculus	100	E3 ubiquitin-protein ligase HUWE1	1.18e-11	0.0345225	0.0578382	0.889352		1011.37	905.294	975.519	926.204	891.121	860.015	882.283	765.399
Q9D727	N/A	12013.4	3	Mus musculus	100	Uncharacterized protein C6orf226 homolog	0.000232789	0.555204	0.606042	0.88923		185.878	185.422	117.757	158.519	195.446	154.542	142.759	93.2903
Q3UIA2	Arhgap17	92202.1	5	Mus musculus	100	Rho GTPase-activating protein 17	0.000382004	0.276509	0.334163	0.889226		73.5766	101.476	64.1471	81.0824	70.5562	71.3351	72.2749	66.7466
O88452	Stc2	32601.6	2	Mus musculus	100	Stanniocalcin-2	1.1e-05	0.423747	0.481316	0.887989		278.583	207.555	299.161	278.305	211.134	326.171	200.222	217.085
P70441	Nherf1	38600.1	23	Mus musculus	100	Na(+)/H(+) exchange regulatory cofactor NHE-RF1	5.43e-10	0.0917492	0.132488	0.887847		1381.44	1669.92	1382.67	1625.05	1255.53	1385.86	1431.64	1292.96
Q8VDG5	Ppcs	33794	5	Mus musculus	100	Phosphopantothenate--cysteine ligase	2.96e-07	0.422762	0.480631	0.887558		160.798	220.286	214.527	252.255	232.24	192.289	187.553	142.024
O54692	Zw10	88062.7	4	Mus musculus	100	Centromere/kinetochore protein zw10 homolog	0.00267298	0.377449	0.435802	0.887467		57.3683	49.2541	50.1848	47.3683	58.61	51.2772	39.8209	34.8157
Q3MHL3;Q60972	RBBP4;Rbbp4	47655.7;47655.7	19	Bos taurus;Mus musculus	100	Histone-binding protein RBBP4	7.83e-06	0.09634	0.137957	0.887361		3866	3790.32	4156.45	3849.37	4050.57	3079.97	3365.88	3461.7
Q8C351	Layn	43268.6	3	Mus musculus	100	Layilin	3.4e-07	0.477429	0.533314	0.887342		191.896	181.403	209.896	197.968	121.025	197.177	152.212	246.885
Q3UGR5	Hdhd2	28730.2	16	Mus musculus	100	Haloacid dehalogenase-like hydrolase domain-containing protein 2	2.09e-06	0.145416	0.193941	0.887183		333.769	297.83	274.434	261.314	228.246	255.044	264.3	287.048
Q99PV0	Prpf8	273616	62	Mus musculus	100	Pre-mRNA-processing-splicing factor 8	8.23e-07	0.0652921	0.0991318	0.886966		306.824	254.824	269.073	306.736	264.545	235.941	247.955	258.057
Q8VC70	Rbms2	40724	2	Mus musculus	100	RNA-binding motif, single-stranded-interacting protein 2	8.48e-05	0.504533	0.558965	0.886349		520.424	449.812	488.344	540.998	609.384	287.245	530.303	411.209
P62320	Snrpd3	13916.2	14	Mus musculus	100	Small nuclear ribonucleoprotein Sm D3	3.02e-06	0.384403	0.441806	0.886062		2211.39	2374.71	2891.37	2724.36	3136.57	2036.1	2106.8	1895.05
Q99L45	Eif2s2	38092.1	19	Mus musculus	100	Eukaryotic translation initiation factor 2 subunit 2	2.32e-08	0.0349913	0.0584839	0.885703		672.421	669.525	721.609	668.896	646.506	576.271	649.354	552.764
Q99NH0	Ankrd17	274213	8	Mus musculus	100	Ankyrin repeat domain-containing protein 17	0.000340256	0.134131	0.181418	0.885577		78.8065	90.1855	100.782	85.1894	89.8897	76.8731	74.5033	72.8975
Q3ZCF3;Q9WTX5	SKP1;Skp1	18658;18672.03	14	Bos taurus;Mus musculus	100	S-phase kinase-associated protein 1	1.64e-06	0.145443	0.193941	0.885186		611.907	716.077	831.756	733.342	613.182	705.222	636.366	596.299
Q80W65	Pcsk9	74823.1	9	Mus musculus	100	Proprotein convertase subtilisin/kexin type 9	6.56e-07	0.762727	0.797109	0.885185		86.3196	123.379	262.199	273.504	95.6994	164.19	101.514	293.967
Q9CPT3	Nanp	27808.1	3	Mus musculus	100	N-acylneuraminate-9-phosphatase	9.22e-08	0.348758	0.407154	0.884866		130.285	155.33	146.909	143.19	149.657	159.752	107.784	101.28
P52633	Stat6	93497.2	4	Mus musculus	100	Signal transducer and transcription activator 6	3.65e-05	0.165349	0.215765	0.883509		130.108	138.264	122.833	124.894	99.8247	126.167	132.434	100.817
P80314	Cct2	57477.2	52	Mus musculus	100	T-complex protein 1 subunit beta	2.24e-09	0.014684	0.0288115	0.883379		1229.14	1224.31	1231.25	1112.16	1102.46	990.411	1036.65	1108.63
Q29RH4;Q8VE80	THOC3;Thoc3	38872.73;38737.6	1	Bos taurus;Mus musculus	100	THO complex subunit 3	0.000247895	0.403102	0.460079	0.883235		102.22	109.575	92.797	63.3181	77.6649	76.5469	70.6256	95.3895
Q9QXK3	Copg2	97680.5	9	Mus musculus	100	Coatomer subunit gamma-2	7.48e-05	0.133243	0.180475	0.882551		125.691	157.23	132.099	149.907	127.212	120.762	139.853	110.507
P23116	Eif3a	161936	101	Mus musculus	100	Eukaryotic translation initiation factor 3 subunit A	9.91e-10	0.00640422	0.0148741	0.882306		2018.29	1951.94	2169.79	2050.56	1855.46	1755.73	1886.66	1728.26
P31230	Aimp1	33997.2	21	Mus musculus	100	Aminoacyl tRNA synthase complex-interacting multifunctional protein 1	2.08e-08	0.00142765	0.00458376	0.882209		897.705	916.557	970.062	960.947	846.106	840.502	802.257	814.331
Q3TXU5	Dhps	40642.1	3	Mus musculus	100	Deoxyhypusine synthase	0.000542634	0.219258	0.274181	0.881797		166.087	143.639	172.473	184.787	149.713	137.232	125.535	178.235
Q7TN29	Smap2	46577.7	7	Mus musculus	100	Stromal membrane-associated protein 2	5.32e-05	0.107995	0.151683	0.881656		318.673	289.199	310.426	352.531	326.09	269.389	269.53	257.376
Q8BUR9	Mzt1	8132.29	2	Mus musculus	100	Mitotic-spindle organizing protein 1	2.11e-05	0.202086	0.256184	0.881199		72.5947	78.9017	64.7162	57.6679	58.1111	65.2655	65.5975	51.8089
Q99MR1	Gigyf1	116238	3	Mus musculus	100	GRB10-interacting GYF protein 1	0.00274816	0.252459	0.310006	0.880692		93.7333	92.2027	85.1148	95.5212	99.757	90.5296	67.4089	69.4365
P52927	Hmga2	11819.1	5	Mus musculus	100	High mobility group protein HMGI-C	0.000185313	0.564311	0.61474	0.880232		254.193	138.698	326.148	208.009	208.088	151.636	182.212	249.743
O35855	Bcat2	44127.4	9	Mus musculus	100	Branched-chain-amino-acid aminotransferase, mitochondrial	4.85e-05	0.410004	0.467251	0.87974		92.4142	94.2174	69.4098	95.0272	95.8572	57.6448	67.4039	92.3603
Q9CZY3	Ube2v1	16354.7	7	Mus musculus	100	Ubiquitin-conjugating enzyme E2 variant 1	7.34e-06	0.0489827	0.0777428	0.879344		327.169	352.813	309.806	361.073	265.727	314.669	311.278	296.619
Q9D6H2	Ift25	16280.5	2	Mus musculus	100	Intraflagellar transport protein 25 homolog	6.29e-06	0.00663702	0.0152841	0.879058		355.221	357.986	387.561	381.076	325.78	310.28	346.149	320.512
P80318	Cct3	60630	47	Mus musculus	100	T-complex protein 1 subunit gamma	2.5e-07	0.0123538	0.025192	0.87791		2636.94	2545.04	2333.24	2275.88	2149.16	2112.06	2104.38	2216.18
Q8VCA8	Scrn2	46600.8	4	Mus musculus	100	Secernin-2	3.06e-05	0.301283	0.358598	0.877715		49.5322	70.034	52.0843	60.9854	56.8155	53.8023	39.3682	54.3413
Q3T105;Q8R059	GALE;Gale	38253.79;38224.52	1	Bos taurus;Mus musculus	100	UDP-glucose 4-epimerase	0.0011678	0.624353	0.671246	0.877384		125.987	92.5306	109.695	76.2236	49.1993	119.832	132.391	74.0039
Q9D906	Atg7	77520.2	5	Mus musculus	100	Ubiquitin-like modifier-activating enzyme ATG7	3.01e-05	0.25641	0.314193	0.877229		79.4649	71.5764	86.6872	76.0129	86.561	56.6773	74.3451	60.8493
P70460	Vasp	39666.6	14	Mus musculus	100	Vasodilator-stimulated phosphoprotein	2.65e-08	0.14115	0.189353	0.877168		435.436	438.119	336.595	455.109	395.791	341.636	370.987	344.892
Q9ER41	Tor1b	37817.5	3	Mus musculus	100	Torsin-1B	0.0001087	0.577769	0.62687	0.877026		86.6259	48.5106	68.1044	84.7419	65.2434	64.0975	38.1027	90.0478
Q9CQG1	Chac2	20152.8	1	Mus musculus	100	Putative glutathione-specific gamma-glutamylcyclotransferase 2	8.99e-07	0.485575	0.540816	0.877014		99.7171	83.6763	109.877	113.384	90.7182	62.36	79.9138	136.029
P63028	Tpt1	19462.2	23	Mus musculus	100	Translationally-controlled tumor protein	3.23e-06	0.022323	0.0405569	0.876828		6491.91	5845.48	6200.47	5844.8	5022.35	5445.42	5090.49	5839.1
Q68SA9	Adamts7	182313	7	Mus musculus	100	A disintegrin and metalloproteinase with thrombospondin motifs 7	5.23e-05	0.513421	0.566818	0.876725		82.4408	104.772	97.5953	132.217	59.2254	130.73	92.0622	92.3834
P61961;Q2KJG2	Ufm1;UFM1	9117.58;9167.64	2	Mus musculus;Bos taurus	100	Ubiquitin-fold modifier 1	4.58e-05	0.129703	0.176757	0.876213		1529.98	1639.07	1412.71	1462.63	1400.88	1185.09	1559.7	1179.55
P61965	Wdr5	36588.5	14	Mus musculus	100	WD repeat-containing protein 5	5.9e-06	0.172143	0.22309	0.875895		488.071	491.746	460.134	553.737	522.763	396.156	374.054	464.639
O88569	Hnrnpa2b1	37402.7	42	Mus musculus	100	Heterogeneous nuclear ribonucleoproteins A2/B1	3.67e-07	0.0851142	0.12438	0.875801		24300.8	26167.6	27343.5	26682.5	26716.6	21484.6	23353.2	20362.6
Q56JY0;Q9DD02	HIKESHI;Hikeshi	21652.72;21618.69	2	Bos taurus;Mus musculus	100	Protein Hikeshi	8.75e-05	0.102888	0.145897	0.875767		72.654	87.2759	88.5917	78.0545	67.6528	66.695	82.7558	69.0751
Q8CE96	Trmt6	55518.2	6	Mus musculus	100	tRNA (adenine(58)-N(1))-methyltransferase non-catalytic subunit TRM6	3.71e-05	0.305159	0.362185	0.875761		87.2177	84.0236	93.6027	87.7505	106.931	77.4941	66.4332	64.3171
Q9JMA2	Qtrt1	44092.9	3	Mus musculus	100	Queuine tRNA-ribosyltransferase catalytic subunit 1	1.87e-05	0.052823	0.0829668	0.875634		296.703	300.252	294.607	304.934	262.263	254.402	302.899	232.806
Q9ESW8	Pgpep1	22934.2	3	Mus musculus	100	Pyroglutamyl-peptidase 1	5.49e-08	0.521976	0.575086	0.875609		264.002	259.29	161.011	145.214	132.155	212.92	157.904	211.74
Q9DBG3	Ap2b1	104583	49	Mus musculus	100	AP-2 complex subunit beta	5.78e-09	0.0114847	0.0237942	0.87527		1853.65	2180.42	2121.61	2063.81	1804.76	1843.61	1754.13	1779.6
Q8BJW6	Eif2a	64403.3	40	Mus musculus	100	Eukaryotic translation initiation factor 2A	1.8e-10	0.0393659	0.0647081	0.875195		613.539	657.022	657.329	699.41	552.031	555.856	653.072	542.586
Q9R0Q4	Morf4l2	32183.7	9	Mus musculus	100	Mortality factor 4-like protein 2	6.47e-05	0.0738405	0.110381	0.874687		148.643	128.314	139.075	124.891	127.886	103.258	117.884	124.569
Q8C0D5	Efl1	125777	7	Mus musculus	100	Elongation factor-like GTPase 1	0.000242449	0.149116	0.19807	0.874482		100.132	104.628	89.9086	81.7807	90.8346	74.9152	90.6399	73.0355
Q76N33	Stambpl1	49639.8	1	Mus musculus	100	AMSH-like protease	1.18e-05	0.172521	0.223503	0.874079		210.039	216.011	279.784	286.488	214.486	230.433	213.058	201.589
P97352	S100a13	11157.8	6	Mus musculus	100	Protein S100-A13	6.79e-06	0.48537	0.540747	0.872814		698.514	457.991	452.481	459.822	611.916	356.12	333.279	531.878
P34884	Mif	12504.3	24	Mus musculus	100	Macrophage migration inhibitory factor	4e-08	0.029842	0.0512837	0.872684		28949	32616	33506.4	35123.2	26723.3	27671.5	29612	29432.3
O55135	Eif6	26511	22	Mus musculus	100	Eukaryotic translation initiation factor 6	4.52e-07	0.0609316	0.0932984	0.872637		1591.14	1726.63	1470.97	1422.88	1362.27	1486.41	1350.01	1219.75
Q8BJU0	Sgta	34322.4	9	Mus musculus	100	Small glutamine-rich tetratricopeptide repeat-containing protein alpha	1.08e-08	0.397202	0.454443	0.872019		448.8	629.988	586.243	379.235	462.721	433.15	532.207	340.752
Q8QZY1	Eif3l	66612.9	49	Mus musculus	100	Eukaryotic translation initiation factor 3 subunit L	5.39e-10	0.0205475	0.037863	0.87198		1059.6	1019.89	1207.43	1150.33	993.393	910.223	998.868	960.784
Q8BP27	Sfr1	35182.8	9	Mus musculus	100	Swi5-dependent recombination DNA repair protein 1 homolog	4.09e-06	0.199896	0.25426	0.870849		157.286	151.837	148.635	145.157	170.148	109.422	131.616	120.937
P69341;Q8VDG3	PARN;Parn	73181.6;71559.15	5	Bos taurus;Mus musculus	100	Poly(A)-specific ribonuclease PARN	6.71e-07	0.298062	0.355324	0.870553		117.178	137.018	137.668	148.417	154.465	125.482	104.81	92.7487
Q8JZQ9	Eif3b	91370.2	48	Mus musculus	100	Eukaryotic translation initiation factor 3 subunit B	6.75e-08	0.00717951	0.0162269	0.870185		2010.25	1922.15	2074.07	2039.48	1730.2	1624.58	1885.97	1767.89
Q7TQI3	Otub1	31270	23	Mus musculus	100	Ubiquitin thioesterase OTUB1	5.02e-08	0.0603323	0.0925307	0.870022		2495.25	2831	2521.84	2733.72	2360.21	2263.59	2589.64	2016.78
Q6P5D8	Smchd1	225648	9	Mus musculus	100	Structural maintenance of chromosomes flexible hinge domain-containing protein 1	7.99e-06	0.0523262	0.0823234	0.869932		74.6203	67.5449	72.2615	78.0984	72.4396	63.6361	57.2742	61.7021
P14873	Map1b	270255	71	Mus musculus	100	Microtubule-associated protein 1B	8.57e-09	0.048396	0.0770381	0.869786		477.29	529.183	478.948	486.699	410.507	430.703	492.043	387.334
Q8BZW8	Nhlrc2	78430.1	15	Mus musculus	100	NHL repeat-containing protein 2	5.13e-08	0.103063	0.14609	0.869313		637.801	730.061	581.675	667.393	508.637	533.4	580.968	654.937
Q5SSL4	Abr	97666.9	11	Mus musculus	100	Active breakpoint cluster region-related protein	1.75e-06	0.106647	0.15038	0.869289		203.59	235.669	234.217	225.7	214.606	196.59	212.37	161.648
P56212	Arpp19	12292.9	13	Mus musculus	100	cAMP-regulated phosphoprotein 19	2.21e-05	0.0790086	0.117088	0.868637		951.872	778.603	870.912	873.281	671.074	743.343	865.331	743.419
Q91WQ3	Yars1	59105.4	49	Mus musculus	100	Tyrosine--tRNA ligase, cytoplasmic	5.47e-08	0.020144	0.0373158	0.868282		1100.87	1005.06	1097.17	1080.59	992.927	955.443	949.003	828.17
Q3TIR3	Ric8a	59846.8	9	Mus musculus	100	Synembryn-A	3.48e-08	0.344886	0.403506	0.868136		44.1778	72.8358	59.6054	69.6275	52.6992	63.1921	53.073	42.9168
B2RQC6	Cad	243238	95	Mus musculus	100	Multifunctional protein CAD	2.25e-08	0.201628	0.255775	0.868077		1410.63	949.783	1225.96	996.13	965.854	959.674	1086.44	922.618
O09174	Amacr	41704	7	Mus musculus	100	Alpha-methylacyl-CoA racemase	0.000531501	0.0449315	0.0725004	0.867013		157.358	136.161	165.727	169.772	136.786	142.695	125.686	138.855
Q91VM5	Rbmxl1	42161.7	27	Mus musculus	100	RNA binding motif protein, X-linked-like-1	7.03e-08	0.120998	0.166698	0.866465		1841.49	1650.29	2195.7	2056.72	1923.58	1564.64	1573.76	1633.11
Q80TH2	Erbin	157248	11	Mus musculus	100	Erbin	1.97e-07	0.363373	0.42187	0.865978		291.733	329.963	304.939	336.362	330.402	361.902	235.472	197.209
Q9D4H8	Cul2	86876.9	15	Mus musculus	100	Cullin-2	1.36e-06	0.133597	0.1808	0.865448		154.913	134.447	152.615	140.803	152.399	118.86	106.263	130.439
Q6PER3	Mapre3	31966.2	3	Mus musculus	100	Microtubule-associated protein RP/EB family member 3	1.34e-07	0.0952729	0.136584	0.864809		126.2	121.822	125.667	127.978	97.8874	127.254	118.01	94.0826
P37804	Tagln	22575.8	41	Mus musculus	100	Transgelin	5.33e-06	0.571207	0.621715	0.864755		3663.55	2326	2477.82	2702.6	2799.15	2798.16	3291.69	1237.71
Q3TW96	Uap1l1	56613.8	34	Mus musculus	100	UDP-N-acetylhexosamine pyrophosphorylase-like protein 1	2.82e-08	0.157822	0.20788	0.864015		2477.14	3704.77	3492.27	3352.91	2740.69	2712.57	2864.12	2812.51
O88291	Znf326	65225.2	3	Mus musculus	100	DBIRD complex subunit ZNF326	0.000336196	0.285242	0.342852	0.86366		39.8125	46.9272	60.4729	46.7231	38.3345	35.2655	53.5048	40.6045
Q01730	Rsu1	31550.3	19	Mus musculus	100	Ras suppressor protein 1	1.68e-07	0.0865228	0.126048	0.863336		2753.58	2723.68	2440.33	2664.08	2551.31	2145.94	2540.14	1947.74
P54728	Rad23b	43512.6	31	Mus musculus	100	UV excision repair protein RAD23 homolog B	3.91e-09	0.0639801	0.0973745	0.863064		2185.6	2032.96	2201.55	2433.38	2156.96	1901.85	1936.84	1662.26
O55229	Chkb	45126.1	10	Mus musculus	100	Choline/ethanolamine kinase	2.86e-08	0.126011	0.17266	0.862856		301.377	364.914	289.006	335.993	264.579	311.074	304.095	236.517
O88545	Cops6	35880.1	15	Mus musculus	100	COP9 signalosome complex subunit 6	1.29e-07	0.0247475	0.0440512	0.862542		1733.45	1673.57	1509.55	1785.23	1527.18	1454.61	1487.24	1309.78
Q08943	Ssrp1	80860.4	26	Mus musculus	100	FACT complex subunit SSRP1	4.99e-09	0.0138038	0.0274407	0.861796		902.441	835.162	903.142	864.445	824.838	786.866	703.344	710.989
Q6P1F6	Ppp2r2a	51692.1	19	Mus musculus	100	Serine/threonine-protein phosphatase 2A 55 kDa regulatory subunit B alpha isoform	9.32e-09	0.0116272	0.0239975	0.860783		328.917	369.257	342.537	349.605	284.585	279.089	317.144	317.002
Q9CR00	Psmd9	24719.9	13	Mus musculus	100	26S proteasome non-ATPase regulatory subunit 9	5.48e-07	0.053193	0.0834093	0.860632		719.916	735.114	678.332	670.511	595.648	619.903	688.631	519.343
P14152	Mdh1	36511.2	21	Mus musculus	100	Malate dehydrogenase, cytoplasmic	3.16e-07	0.0180077	0.0340766	0.860481		7670.11	9126.49	8415.79	8495.84	7211.02	7277.08	7780.62	6720.54
Q61686	Cbx5	22186	7	Mus musculus	100	Chromobox protein homolog 5	7.26e-06	0.271764	0.329482	0.860138		356.184	413.195	443.987	382.988	462.764	284.725	362.068	287.133
P61750	Arf4	20396.6	7	Mus musculus	100	ADP-ribosylation factor 4	2.37e-06	0.334186	0.392812	0.860045		146.013	199.071	188.552	115.48	114.446	160.728	134.929	139.517
P51432	Plcb3	139487	18	Mus musculus	100	1-phosphatidylinositol 4,5-bisphosphate phosphodiesterase beta-3	7.57e-07	0.0199117	0.0370671	0.860045		484.564	463.485	447.873	484.758	425.333	425.141	416.09	354.57
P62192	Psmc1	49184.5	27	Mus musculus	100	26S proteasome regulatory subunit 4	7.21e-08	0.00993971	0.0210905	0.859584		617.447	652.569	649.656	589.648	548.404	489.812	549.991	570.388
O35737	Hnrnph1	49199.4	12	Mus musculus	100	Heterogeneous nuclear ribonucleoprotein H	4.73e-08	0.124034	0.170446	0.858933		674.015	713.031	702.97	719.096	649.997	593.955	711.837	481.164
Q4VAA2	Cdv3	29729	11	Mus musculus	100	Protein CDV3	2.59e-06	0.10253	0.145566	0.858538		873.052	815.383	953.966	864.165	678.569	665.472	909.632	776.212
Q9DAP7	Asf1b	22464.3	3	Mus musculus	100	Histone chaperone ASF1B	0.000182165	0.274445	0.332133	0.858436		113.383	95.243	128.848	130.259	125.009	94.4867	108.525	76.7819
A6H772;P97470	PPP4C;Ppp4c	35079.92;35079.92	12	Bos taurus;Mus musculus	100	Serine/threonine-protein phosphatase 4 catalytic subunit	1.02e-06	0.000895897	0.00322438	0.858028		713.072	777.989	799.293	744.78	649.166	654.878	648.091	649.674
Q8VC03	Eml3	95695.3	4	Mus musculus	100	Echinoderm microtubule-associated protein-like 3	7.73e-06	0.264074	0.3215	0.857687		57.2636	67.1225	59.1586	58.0231	37.2678	63.4394	59.7285	50.56
O35226	Psmd4	40703.7	14	Mus musculus	100	26S proteasome non-ATPase regulatory subunit 4	2.27e-05	0.177892	0.229752	0.857543		458.219	560.634	499.513	391.694	427.655	428.465	445.309	333.119
Q9DCA5	Brix1	41241.1	3	Mus musculus	100	Ribosome biogenesis protein BRX1 homolog	0.000147108	0.162667	0.212779	0.857475		63.7341	50.4032	66.507	55.2081	58.7433	43.5995	54.8738	45.3714
F8VPK0	Skic3	173942	12	Mus musculus	100	Superkiller complex protein 3	1.05e-06	0.0223792	0.0406201	0.85693		88.5563	91.7978	89.3085	89.631	67.4524	85.558	76.254	79.7378
P01029	C4b	192915	34	Mus musculus	100	Complement C4-B	3.13e-07	0.28968	0.347193	0.856613		1103.28	865.457	914.421	994.475	938.078	759.371	612.951	1070.76
Q62189	Snrpa	31835.3	15	Mus musculus	100	U1 small nuclear ribonucleoprotein A	7.71e-07	0.114919	0.159427	0.856424		653.837	715.67	809.105	663.465	742.296	549.127	582.722	568.918
Q6A009	Ltn1	198921	2	Mus musculus	100	E3 ubiquitin-protein ligase listerin	0.00111737	0.726774	0.766744	0.856334		17.3459	32.9233	27.9738	18.1372	6.49249	21.381	39.0693	28.7291
Q9CQX8	Kgd4	11100.8	2	Mus musculus	100	Alpha-ketoglutarate dehydrogenase component 4	5.26e-05	0.287237	0.344812	0.856255		146.472	93.4153	92.7578	138.642	90.4897	113.322	93.9533	98.1754
Q99KN2	Ciao1	37632.7	9	Mus musculus	100	Probable cytosolic iron-sulfur protein assembly protein CIAO1	1.95e-06	0.0302032	0.0516928	0.856095		254.701	242.762	209.691	208.048	189.002	192.65	206.781	192.441
O70194	Eif3d	63988.7	29	Mus musculus	100	Eukaryotic translation initiation factor 3 subunit D	1.38e-06	0.0144874	0.0284848	0.856031		1013.15	1040.95	1174.4	1045.17	925.49	973.548	922.718	836.109
Q8K194	Snrnp27	18885.2	2	Mus musculus	100	U4/U6.U5 small nuclear ribonucleoprotein 27 kDa protein	0.000359495	0.334405	0.392947	0.855959		111.957	75.3066	92.2475	62.4449	64.0276	89.7747	65.579	69.161
O70305	Atxn2	136485	7	Mus musculus	100	Ataxin-2	2.78e-05	0.144049	0.19249	0.855435		232.83	242.101	222.284	222.952	233.042	172.715	226.637	163.988
Q3TMV7	Pyroxd1	55591.6	3	Mus musculus	100	Pyridine nucleotide-disulfide oxidoreductase domain-containing protein 1	0.000124922	0.246933	0.304259	0.855435		65.3311	58.1376	71.0031	70.8656	43.8819	68.2084	68.4422	49.9564
Q8K5B2	Mcfd2	16168	2	Mus musculus	100	Multiple coagulation factor deficiency protein 2 homolog	4.23e-07	0.549646	0.601364	0.855096		423.356	203.833	250.032	265.878	157.39	219.132	223.336	398.178
Q2KJ14;Q8K2T8	PAF1;Paf1	60280.16;60518.31	10	Bos taurus;Mus musculus	100	RNA polymerase II-associated factor 1 homolog	1.14e-07	0.0306172	0.0523303	0.85486		116.12	127.788	124.683	122.732	117.024	91.3705	104.32	108.715
Q8BQ30	Ppp1r18	65629.6	12	Mus musculus	100	Phostensin	3.71e-05	0.0654378	0.0991823	0.854686		665.801	857.36	747.114	754.62	579.262	619.108	720.552	664.572
O88520	Shoc2	64893	4	Mus musculus	100	Leucine-rich repeat protein SHOC-2	6.46e-09	0.217835	0.272763	0.854042		119.022	181.066	127.597	170.056	112.987	120.191	129.382	141.592
P62737;P62739	Acta2;ACTA2	42008.95;42008.95	49	Mus musculus;Bos taurus	100	Actin, aortic smooth muscle;Actin, aortic smooth muscle	2.19e-06	0.0807985	0.119272	0.85403		47335.3	53928.9	48307	39491.9	42110.5	39309.6	43111	36302.8
Q9EPU0	Upf1	123967	36	Mus musculus	100	Regulator of nonsense transcripts 1	1.34e-07	0.115006	0.159431	0.853435		224.643	191.347	222.353	197.472	194.746	160.97	209.513	152.446
P56390;Q2KJI1	Cks2;CKS2	9874.36;9860.33	5	Mus musculus;Bos taurus	100	Cyclin-dependent kinases regulatory subunit 2	1.26e-07	0.0905096	0.131048	0.853333		248.475	211.799	237.264	177.274	186.91	180.161	177.093	196.816
Q60710	Samhd1	75893.1	33	Mus musculus	100	Deoxynucleoside triphosphate triphosphohydrolase SAMHD1	4.54e-08	0.158038	0.208021	0.852937		1608.01	1422.65	1301.98	1368.76	1506.68	1167.53	1245.18	985.066
P22682	Cbl	100564	4	Mus musculus	100	E3 ubiquitin-protein ligase CBL	0.000386218	0.214307	0.26888	0.852488		66.4304	84.728	75.0517	109.887	71.5844	65.2697	78.3001	67.0136
Q8R4H2	Arhgef12	172349	3	Mus musculus	100	Rho guanine nucleotide exchange factor 12	0.000425277	0.380071	0.437491	0.852233		48.9961	57.4507	46.0146	53.1288	66.1479	42.3518	30.0216	43.1613
Q921I2	Klhdc4	64860.5	14	Mus musculus	100	Kelch domain-containing protein 4	9.06e-08	0.00119362	0.00396718	0.85026		266.231	267.557	283.456	264.61	233.192	233.363	238.843	214.84
A1A4R8;Q8BGZ4	CDC23;Cdc23	68780.03;68561.55	8	Bos taurus;Mus musculus	100	Cell division cycle protein 23 homolog	0.000118288	0.146169	0.194703	0.850238		82.4415	86.2997	70.8647	81.0758	72.8968	52.4726	77.1471	72.3897
O35551	Rabep1	99523.8	2	Mus musculus	100	Rab GTPase-binding effector protein 1	9.11e-05	0.379482	0.437347	0.84908		160.436	140.239	107.538	166.985	146.123	103.555	158.651	87.4725
P46664	Adss2	50021	26	Mus musculus	100	Adenylosuccinate synthetase isozyme 2	2.37e-10	0.0010574	0.00362604	0.849078		3415.15	3521.95	3442.56	3619.76	2894.61	2960.52	3185.8	2853.41
P48377	Rfx1	103707	2	Mus musculus	100	MHC class II regulatory factor RFX1	0.00131325	0.388298	0.44547	0.847698		84.23	71.6164	87.6688	116.508	83.5239	66.8707	106.029	53.7242
Q9Z0R4	Itsn1	194297	7	Mus musculus	100	Intersectin-1	3.23e-06	0.19878	0.253011	0.84767		106.67	117.896	105.612	116.06	75.8521	82.6914	102.008	124.389
P09867;P49312	HNRNPA1;Hnrnpa1	34196.19;34196.19	36	Bos taurus;Mus musculus	100	Heterogeneous nuclear ribonucleoprotein A1	1.46e-07	0.0253243	0.0448036	0.847592		14668.6	16102.5	16930.8	16469.3	15368.1	12536.1	13824.3	12763.1
P47754	Capza2	32967.1	29	Mus musculus	100	F-actin-capping protein subunit alpha-2	9.61e-08	0.0466906	0.0749549	0.847165		3570.84	4209.94	3904.75	4134.44	3566.32	3548.08	3483.41	2836.02
P54731	Faf1	73863	14	Mus musculus	100	FAS-associated factor 1	5.76e-07	0.108137	0.151746	0.847006		325.588	370.752	352.842	391.182	275.482	336.682	358.681	257.772
Q99MD9	Nasp	83953.8	50	Mus musculus	100	Nuclear autoantigenic sperm protein	7.03e-12	0.0172491	0.0328549	0.846854		882.655	962.389	1045.13	1047.13	842.54	827.947	892.173	768.249
Q3TXS7	Psmd1	105730	49	Mus musculus	100	26S proteasome non-ATPase regulatory subunit 1	7.5e-07	0.0104177	0.0220058	0.845996		857.447	835.044	889.067	768.782	734.551	683.656	760.505	656.395
Q91W50	Csde1	88790.6	31	Mus musculus	100	Cold shock domain-containing protein E1	1.12e-07	0.112754	0.156943	0.8459		638.738	514.045	552.106	537.556	499.523	456.56	561.317	389.748
Q60590	Orm1	23895.3	1	Mus musculus	100	Alpha-1-acid glycoprotein 1	0.000132306	0.554384	0.605322	0.845832		43.7629	30.2416	18.2333	28.7536	31.9337	32.477	13.8848	24.6628
Q9D020	Nt5c3a	37252.2	4	Mus musculus	100	Cytosolic 5'-nucleotidase 3A	0.00014074	0.00877676	0.0190062	0.84543		42.9152	46.461	49.5807	43.0856	41.4701	36.4178	37.8591	38.0573
Q9D0B0	Srsf9	25661.4	12	Mus musculus	100	Serine/arginine-rich splicing factor 9	1.15e-05	0.180695	0.232974	0.845165		1093.2	883.871	1177.73	929.805	1063.81	733.235	921.281	751.268
Q64433	Hspe1	10962.7	10	Mus musculus	100	10 kDa heat shock protein, mitochondrial	2.63e-06	0.227307	0.282563	0.844942		15163.5	10594.2	14380.2	12743.6	13725.2	9759.51	9089.75	12323.5
P05017	Igf1	17093	2	Mus musculus	100	Insulin-like growth factor I	0.000229083	0.577414	0.626845	0.844118		143.674	40.4751	72.7427	65.8714	74.0351	76.8521	52.401	47.4494
O88811	Stam2	57454.5	7	Mus musculus	100	Signal transducing adapter molecule 2	4.79e-07	0.00973855	0.0207335	0.843484		198.155	211.315	215.319	225.122	171.246	183.726	196.334	166.325
Q8R1F1	Niban2	84818.5	48	Mus musculus	100	Protein Niban 2	7.86e-10	0.00773984	0.0172255	0.843092		1655.53	1678.23	1469.09	1762.48	1390.37	1362.51	1452.52	1320.89
Q8BZQ7	Anapc2	95307	5	Mus musculus	100	Anaphase-promoting complex subunit 2	3.93e-05	0.131452	0.178561	0.842658		164.485	176.45	158.557	161.491	181.1	134.682	133.736	114.872
O55022;Q17QC0	Pgrmc1;PGRMC1	21694.19;21622.12	1	Mus musculus;Bos taurus	100	Membrane-associated progesterone receptor component 1	3.66e-07	0.159927	0.209994	0.842358		383.638	289.741	306.659	334.285	357.218	244.378	252.915	259.85
P35123	Usp4	108343	13	Mus musculus	100	Ubiquitin carboxyl-terminal hydrolase 4	7.03e-12	0.00679421	0.0155702	0.842187		275.466	298.679	246.027	258.153	226.876	227.924	228.738	222.254
Q9D198	Syf2	28712.3	2	Mus musculus	100	Pre-mRNA-splicing factor SYF2	6.55e-08	0.346922	0.405386	0.842161		156.613	132.013	185.732	165.559	107.874	115.182	122.582	209.96
Q61239	Fnta	44013.3	11	Mus musculus	100	Protein farnesyltransferase/geranylgeranyltransferase type-1 subunit alpha	3.78e-06	0.0851766	0.124423	0.841745		393.922	406.542	397.75	374.547	379.765	280.716	381.9	294.185
Q0VCX5;Q8BWY3	ETF1;Etf1	49030.89;49030.89	30	Bos taurus;Mus musculus	100	Eukaryotic peptide chain release factor subunit 1	6.48e-08	0.00501026	0.0122787	0.841622		2297.58	2394.64	2545.29	2665.91	2032.02	2067.72	2221.98	2006.33
Q3MQ24;Q99J83	ATG5;Atg5	32431.22;32402.16	4	Bos taurus;Mus musculus	100	Autophagy protein 5	2.48e-06	0.355127	0.413822	0.841515		74.9427	67.4611	84.9913	67.8289	99.9703	57.6865	51.2086	49.4916
Q9R0D8	Wdr54	35612.6	6	Mus musculus	100	WD repeat-containing protein 54	0.000128739	0.0918835	0.132582	0.839991		298.634	268.442	346.066	293.369	267.795	222.411	298.213	228.127
Q8VC28	Akr1c13	37057.8	3	Mus musculus	100	Aldo-keto reductase family 1 member C13	0.000175059	0.448057	0.505134	0.839555		304.306	383.368	418.825	259.385	182.696	252.759	306.751	444.508
P97315	Csrp1	20583.4	17	Mus musculus	100	Cysteine and glycine-rich protein 1	3.35e-10	0.115004	0.159431	0.839512		2783.8	3053.03	2271.87	2542.85	2093.91	2376.62	2602.08	1883.39
A2VE08;Q60960	KPNA1;Kpna1	60193.66;60182.57	2	Bos taurus;Mus musculus	100	Importin subunit alpha-5	0.000176021	0.260078	0.317967	0.839451		86.5325	98.0511	139.633	95.1534	83.8459	90.2517	68.5308	107.946
Q3UHX2	Pdap1	20604.9	13	Mus musculus	100	28 kDa heat- and acid-stable phosphoprotein	4.55e-07	0.0578662	0.0893651	0.838874		2440.02	2105.82	2519.57	2309.18	1982.22	1919.69	2304.86	1687.94
Q8K1N4	Spats2	58955.9	5	Mus musculus	100	Spermatogenesis-associated serine-rich protein 2	7.81e-06	0.235439	0.292	0.838872		177.088	153.204	161.49	190.339	205.883	130.212	129.42	119.027
Q80U72	Scrib	174059	14	Mus musculus	100	Protein scribble homolog	1.73e-05	0.012261	0.0250184	0.838756		159.145	169.04	162.567	183.702	139.187	148.448	127.476	150.964
P40142	Tkt	67630.5	53	Mus musculus	100	Transketolase	4.72e-09	0.00541994	0.0131043	0.838677		5303.32	5994.24	5355.34	5660.84	4745.15	4430.36	4484.41	5057.48
O08579	Emd	29435.5	11	Mus musculus	100	Emerin	7.55e-07	0.171022	0.222017	0.838493		483.221	366.445	415.925	365.263	423.976	316.5	359.846	275.387
O08848	RO60	60123.8	16	Mus musculus	100	RNA-binding protein Ro60	1.24e-05	0.00408756	0.0104371	0.838322		200.863	224.168	224.769	214.396	176.055	169.205	186.954	192.432
Q9DBT3	Ccdc97	38724.3	1	Mus musculus	100	Coiled-coil domain-containing protein 97	9.33e-05	0.37992	0.437491	0.837542		126.38	109.509	98.0586	132.583	96.3067	85.6943	156.362	68.6101
P42932	Cct8	59555.5	48	Mus musculus	100	T-complex protein 1 subunit theta	1.47e-07	0.00150073	0.00477782	0.837289		3485.92	3506.25	3281.84	3134.15	2763.4	2705.53	2946.47	2804.79
P98078	Dab2	82311.8	16	Mus musculus	100	Disabled homolog 2	3.38e-07	0.146148	0.194703	0.836874		1427.66	1891.52	1726.95	1873.26	1775.57	1322.51	1514.91	1204.55
P31266;Q3SZ41	Rbpj;RBPJ	58537.41;54340.87	15	Mus musculus;Bos taurus	100	Recombining binding protein suppressor of hairless	8.59e-07	0.0323573	0.0547106	0.835865		368.072	318.34	410.205	370.51	340.555	285.918	294.538	303.108
P26231	Ctnna1	100106	26	Mus musculus	100	Catenin alpha-1	2.11e-06	0.144193	0.192615	0.83493		297.411	387.343	322.287	268.131	249.239	288.053	220.047	306.224
Q4KML4	Abracl	9030.41	3	Mus musculus	100	Costars family protein ABRACL	2.23e-05	0.473172	0.529185	0.834845		4998.1	7517.68	6903.47	8043.88	5081.65	6325.09	9307.3	3388.06
Q9CQM9	Glrx3	37778.4	21	Mus musculus	100	Glutaredoxin-3	5.39e-07	0.10418	0.147423	0.83449		1225.27	1400.53	1244.18	1300.74	986.676	1095.98	1373.11	906.99
P17426	Ap2a1	107664	28	Mus musculus	100	AP-2 complex subunit alpha-1	7.03e-12	0.00215254	0.0062621	0.834028		509.682	566.277	513.049	564.399	434.973	461.524	466.994	431.346
Q0P5D2;Q6NVF9	CPSF6;Cpsf6	59255.89;59152.75	10	Bos taurus;Mus musculus	100	Cleavage and polyadenylation specificity factor subunit 6	2.37e-05	0.128621	0.175726	0.83401		306.67	306.283	340.987	309.695	319.57	225.242	305.555	218.196
O08808	Diaph1	139343	10	Mus musculus	100	Protein diaphanous homolog 1	6.84e-05	0.178674	0.230604	0.833642		168.969	188.853	177.039	182.775	190.814	174.147	118.274	126.889
Q9Z224	Mocs2	9745.24	5	Mus musculus	100	Molybdopterin synthase sulfur carrier subunit	1.42e-06	0.114367	0.15872	0.83357		246.843	250.818	205.645	252.994	242.737	161.451	208.665	190.173
E9PVA8	Gcn1	293021	17	Mus musculus	100	Stalled ribosome sensor GCN1	1.11e-05	0.00696544	0.015876	0.832275		141.377	165.459	155.207	143.399	127.159	134.808	118.609	122.861
O88967	Yme1l1	80028	3	Mus musculus	100	ATP-dependent zinc metalloprotease YME1L1	0.00133484	0.42893	0.486181	0.832101		135.469	109.562	137.905	154.551	184.685	108.503	111.526	67.8588
P39749	Fen1	42314.6	5	Mus musculus	100	Flap endonuclease 1	1.59e-05	0.452923	0.510163	0.831572		57.4841	92.978	86.6773	84.7747	38.9527	102.711	75.0082	62.5799
Q9CR26	Vta1	33913.2	11	Mus musculus	100	Vacuolar protein sorting-associated protein VTA1 homolog	4.38e-08	0.00101348	0.00351693	0.831431		524.34	563.586	543.062	519.626	425.03	435.114	476.422	452.275
P70372	Elavl1	36169	21	Mus musculus	100	ELAV-like protein 1	2.82e-09	0.112877	0.157055	0.831245		1582	1423.29	1741.44	1747.28	1631.57	1188.2	1484.56	1136.57
Q62084	Ppp1r14b	15957	6	Mus musculus	100	Protein phosphatase 1 regulatory subunit 14B	4.06e-05	0.0582483	0.0898629	0.831186		339.87	352.615	256.15	348.614	251.742	273.787	276.995	267.549
P18760	Cfl1	18559.5	30	Mus musculus	100	Cofilin-1	7.55e-10	0.000835292	0.00306044	0.830707		65231.9	70000.7	62183.4	67323.3	54499.2	56381.3	56355.7	52569.1
P82343	Renbp	48509.7	13	Mus musculus	100	N-acylglucosamine 2-epimerase	1e-08	0.0559055	0.0866914	0.830501		421.171	531.846	527.878	555.684	481.196	386.225	402.877	417.475
G5E8V9	Arfip1	41518	12	Mus musculus	100	Arfaptin-1	1.57e-06	0.0684148	0.103086	0.830457		326.322	448.355	376.293	383.976	297.342	337.734	354.159	282.708
Q9CPZ8	Cmc1	12552.6	1	Mus musculus	100	COX assembly mitochondrial protein homolog	0.00032378	0.148729	0.197764	0.830277		361.673	262.587	338.638	324.667	339.719	258.273	223.21	253.364
Q6PDI5	Ecpas	203915	29	Mus musculus	100	Proteasome adapter and scaffold protein ECM29	2.27e-08	0.00860833	0.0186959	0.830269		537.579	584.789	521.878	502.667	422.967	479.768	466.712	413.789
Q99J36	Thumpd1	38884.9	15	Mus musculus	100	THUMP domain-containing protein 1	7.06e-09	0.0753956	0.112394	0.829431		456.721	474.91	472.646	521.572	491.454	378.755	410.188	331.444
Q9Z2Y8	Plpbp	30048.6	13	Mus musculus	100	Pyridoxal phosphate homeostasis protein	1.78e-06	0.0200116	0.0371616	0.829305		803.975	839.751	832.598	902.586	706.036	735.217	770.582	599.946
O88544	Cops4	46284.8	34	Mus musculus	100	COP9 signalosome complex subunit 4	6.96e-08	0.00921926	0.0197952	0.829091		995.27	1042.39	1092.63	1129.41	932.703	825.497	960.385	818.093
Q8K4F5	Abhd11	33560.6	3	Mus musculus	100	sn-1-specific diacylglycerol lipase ABHD11	2.42e-06	0.102836	0.145878	0.828739		71.6985	76.76	103.196	92.35	71.3515	61.2034	72.9599	77.6517
Q91WG4	Elp2	93093	10	Mus musculus	100	Elongator complex protein 2	3.2e-06	0.029097	0.0502778	0.828623		183.433	183.029	191.231	176.464	163.545	145.269	173.053	129.913
Q9Z1G3	Atp6v1c1	43887.6	14	Mus musculus	100	V-type proton ATPase subunit C 1	9.48e-06	0.137127	0.184677	0.828516		209.36	270.666	266.731	287.699	261.216	185.979	228.523	184.565
P70353;Q5E9X1	Nfyc;NFYC	37253.88;37133.78	6	Mus musculus;Bos taurus	100	Nuclear transcription factor Y subunit gamma	5.37e-08	0.047953	0.0764618	0.827157		240.235	224.585	277.583	265.195	232.374	215.287	211.929	175.361
O35344	Kpna3	57772.8	15	Mus musculus	100	Importin subunit alpha-4	3.07e-07	0.0563827	0.0873238	0.826608		1112.91	1109.92	1128.96	1311.28	808.563	919.06	1115.27	1030.1
Q922R5	Ppp4r3b	93934.2	6	Mus musculus	100	Serine/threonine-protein phosphatase 4 regulatory subunit 3B	6e-06	0.256708	0.314456	0.826431		81.9523	87.8889	103.106	98.3585	115.113	59.2844	69.9163	71.4124
B1AVZ0	Uprt	34277.9	2	Mus musculus	100	Uracil phosphoribosyltransferase homolog	6.65e-05	0.369881	0.428504	0.826379		63.5986	89.761	78.9439	86.2741	111.371	58.4859	50.0882	55.5766
Q9CWS0	Ddah1	31381	15	Mus musculus	100	N(G),N(G)-dimethylarginine dimethylaminohydrolase 1	4.23e-08	0.0571075	0.0883017	0.826311		835.155	815.389	678.973	733.703	560.786	619.165	599.468	759.819
Q78JE5	Fbxo22	44202.9	6	Mus musculus	100	F-box only protein 22	5.65e-07	0.0132462	0.0265308	0.825766		171.98	205.803	176.847	202.68	146.063	155.427	169.035	153.717
P21278	Gna11	42024.2	5	Mus musculus	100	Guanine nucleotide-binding protein subunit alpha-11	5.99e-07	0.00469632	0.0116606	0.825226		250.367	255.314	258.851	237.513	187.017	218.911	200.991	221.492
Q99LC2	Cstf1	48381.7	9	Mus musculus	100	Cleavage stimulation factor subunit 1	4.36e-05	0.0183293	0.0345813	0.825168		260.398	245.008	272.919	262.152	250.758	211.955	206.006	193.284
Q5SWU9	Acaca	265257	36	Mus musculus	100	Acetyl-CoA carboxylase 1	1.12e-05	0.000643466	0.00252509	0.82476		624.152	635.853	645.677	638.036	481.328	542.844	533.304	542.909
Q6WKZ8	Ubr2	199155	14	Mus musculus	100	E3 ubiquitin-protein ligase UBR2	5.81e-06	0.0396343	0.0650079	0.824753		217.991	203.157	169.396	187.202	152.92	152.481	185.228	150.449
Q61749	Eif2b4	57624.2	13	Mus musculus	100	Translation initiation factor eIF2B subunit delta	2.08e-07	0.0499939	0.0791363	0.824326		310.246	371.224	330.915	365.655	254.017	343.371	266.688	276.628
Q922E4	Pcyt2	45235	4	Mus musculus	100	Ethanolamine-phosphate cytidylyltransferase	0.000280236	0.427604	0.48526	0.824064		146.171	138.493	148.863	112.929	64.7495	97.5099	173.987	142.865
Q8K1E6	Alkbh3	33061.3	6	Mus musculus	100	Alpha-ketoglutarate-dependent dioxygenase alkB homolog 3	1.22e-06	0.0351953	0.0587729	0.823805		205.668	254.141	190.857	230.136	165.383	185.74	177.395	194.042
Q8BUR4	Dock1	215085	15	Mus musculus	100	Dedicator of cytokinesis protein 1	0.000189516	0.0755565	0.11259	0.823777		107.803	136.458	108.282	121.221	78.5426	102.283	105.145	105.271
Q9WTX6	Cul1	89691.5	61	Mus musculus	100	Cullin-1	1.92e-08	0.0025261	0.00707447	0.82331		696.436	706.933	721.793	788.255	647.073	599.042	581.633	570.863
Q91ZU6	Dst	834218	45	Mus musculus	100	Dystonin	4.73e-08	0.0245272	0.0437004	0.82309		179.795	201.311	195.735	203.434	134.716	174.568	168.893	166.545
Q8BTT6	Utp25	88817.7	9	Mus musculus	100	U3 small nucleolar RNA-associated protein 25 homolog	0.000191091	0.0466225	0.0749092	0.823053		92.0232	72.1764	80.3801	94.0935	66.9227	79.2502	63.6069	68.3338
Q8BKC5	Ipo5	123591	82	Mus musculus	100	Importin-5	2.8e-10	0.00504474	0.0123472	0.823032		1489.52	1484.56	1635.95	1614.15	1234.69	1276.85	1419.83	1196.98
Q9D8S4	Rexo2	26738.7	11	Mus musculus	100	Oligoribonuclease, mitochondrial	3.35e-06	0.0115977	0.0239628	0.822886		872.538	989.121	998.929	994.666	831.987	872.713	739.016	732.762
Q9CQW9	Ifitm3	14954.3	5	Mus musculus	100	Interferon-induced transmembrane protein 3	1.46e-06	0.101649	0.144519	0.822882		507.087	454.837	447.352	591.746	456.86	407.948	328.628	457.067
P35235	Ptpn11	68034.8	22	Mus musculus	100	Tyrosine-protein phosphatase non-receptor type 11	8.42e-08	0.00189365	0.00565701	0.822342		398.331	432.361	395.405	432.682	352.582	335.196	359.034	317.554
Q91VM9	Ppa2	38114.5	9	Mus musculus	100	Inorganic pyrophosphatase 2, mitochondrial	1.04e-09	0.0106627	0.0224606	0.820989		212.062	210.521	224.04	213.479	162.387	181.266	162.938	202.254
O09131	Gsto1	27497.6	27	Mus musculus	100	Glutathione S-transferase omega-1	1.26e-06	0.00317318	0.00850456	0.820715		7629.51	8809.01	8147.01	8145.87	6354.04	6782.9	7253	6473.61
O97790;Q60949	TBC1D1;Tbc1d1	132096.72;142025.77	5	Bos taurus;Mus musculus	100	TBC1 domain family member 1	4.33e-06	0.196066	0.250146	0.820432		30.632	37.9036	27.0365	40.9776	24.0321	34.811	30.1562	23.1014
Q9D7E3	Ovca2	24245.7	2	Mus musculus	100	Esterase OVCA2	0.00221886	0.251513	0.309195	0.819807		98.9876	88.8121	129.408	90.0195	94.5965	98.8345	88.0163	56.2145
Q62418	Dbnl	48699.6	24	Mus musculus	100	Drebrin-like protein	8.34e-10	0.0336597	0.0566087	0.819749		279.568	333.643	265.558	299.456	225.029	276.426	246.698	218.274
O88587	Comt	29486.3	9	Mus musculus	100	Catechol O-methyltransferase	0.000159894	0.0946687	0.135924	0.819345		389.453	547.063	450.227	539.29	373.509	456.266	398.063	343.672
P58044	Idi1	26289.1	16	Mus musculus	100	Isopentenyl-diphosphate Delta-isomerase 1	2.32e-08	0.0880492	0.127976	0.819289		976.929	1137.01	1070.85	1069.28	1043.61	680.862	957.287	842.478
P62998;P63001	RAC1;Rac1	21450.1;21450.1	15	Bos taurus;Mus musculus	100	Ras-related C3 botulinum toxin substrate 1	6.81e-07	0.0613131	0.0937306	0.819261		4021.92	4963.48	4216.87	4857.47	3035.36	3803.21	4227.71	3774.37
Q9CX56	Psmd8	39930.2	11	Mus musculus	100	26S proteasome non-ATPase regulatory subunit 8	2.71e-06	0.0043032	0.0109066	0.817786		552.893	559.293	575.978	518.526	462.658	493.597	441.764	409.444
P16045	Lgals1	14865.9	36	Mus musculus	100	Galectin-1	9.67e-09	0.0128656	0.0260184	0.817683		46169.5	55358.6	46802.9	46543.7	38200.1	44165.7	37261.8	39591.5
Q9D0I8	Mrto4	27545.7	17	Mus musculus	100	mRNA turnover protein 4 homolog	6.57e-07	0.179524	0.231622	0.817357		652.203	517.194	774.078	576.076	659.987	407.772	522.602	477.338
O70310	Nmt1	56888.4	30	Mus musculus	100	Glycylpeptide N-tetradecanoyltransferase 1	1.09e-07	0.00116022	0.00388694	0.817248		1107.61	1114.4	1139.19	1165.33	907.811	890.85	1019.28	886.743
P16858	Gapdh	35810	40	Mus musculus	100	Glyceraldehyde-3-phosphate dehydrogenase	7.79e-08	0.124854	0.171442	0.817178		5294.29	6668.71	6249.16	4144.85	4046.35	4583.67	4902.06	4485.29
Q7TSI3	Ppp6r1	94527.2	5	Mus musculus	100	Serine/threonine-protein phosphatase 6 regulatory subunit 1	0.00166249	0.109033	0.152663	0.817155		56.35	69.7839	64.5169	63.1225	39.4284	62.4353	51.969	55.8139
Q9D6N1	Ca13	29522.2	8	Mus musculus	100	Carbonic anhydrase 13	1.05e-06	0.00338102	0.00895367	0.816815		468.213	511.386	501.837	510.545	434.734	365.731	406.31	422.708
Q3UMB9	Washc4	136370	6	Mus musculus	100	WASH complex subunit 4	4.49e-05	0.0196977	0.036705	0.81608		98.4821	98.1396	91.3647	104.814	68.3516	90.2239	82.6805	80.5107
Q62376	Snrnp70	51992.1	23	Mus musculus	100	U1 small nuclear ribonucleoprotein 70 kDa	6.11e-08	0.0932274	0.134161	0.815718		1474.49	1301	1638.61	1385.72	1515.36	991.216	1135.23	1131
Q9DBT5	Ampd2	94696	18	Mus musculus	100	AMP deaminase 2	1.02e-06	0.00182684	0.0055185	0.815546		723.109	760.576	837.611	831.851	633.768	627.396	669.078	637.206
P26039	Tln1	269821	158	Mus musculus	100	Talin-1	1.21e-08	0.0558551	0.086666	0.815424		1267.66	1417.88	1174.52	965.368	982.325	1030.07	994.46	895.411
O89110	Casp8	55356.9	13	Mus musculus	100	Caspase-8	1.28e-06	0.0768492	0.114246	0.815253		1006.81	869.045	930.043	1058.23	678.676	858.398	956.008	683.021
Q8BHA9	Pxylp1	54937.3	3	Mus musculus	100	2-phosphoxylose phosphatase 1	1.48e-06	0.450402	0.507626	0.814776		155.982	145.59	227.704	235.639	115.03	170.225	101.465	270.289
Q3UJD6	Usp19	150549	12	Mus musculus	100	Ubiquitin carboxyl-terminal hydrolase 19	8.79e-06	0.114138	0.15846	0.813953		63.7956	97.954	87.1699	93.6515	75.8015	75.5766	62.3456	62.6933
P31938	Map2k1	43474	13	Mus musculus	100	Dual specificity mitogen-activated protein kinase kinase 1	3.01e-05	0.0186421	0.035049	0.813578		3388.8	3797.21	3273.76	3439.65	2507.62	2797.15	2754.37	3286
Q9CZ04	Cops7a	30224.5	19	Mus musculus	100	COP9 signalosome complex subunit 7a	2.91e-06	0.0375365	0.062151	0.813007		802.755	919.28	868.812	902.104	764.41	644.353	834.765	614.575
Q2KJI3;Q921M7	CYRIB;Cyrib	36747.97;36775.98	25	Bos taurus;Mus musculus	100	CYFIP-related Rac1 interactor B	1.47e-08	0.0291156	0.050287	0.81293		1053.46	1299.16	1179.71	1302.36	843.272	1011.33	1078.52	998.411
P52479	Usp10	87022.1	10	Mus musculus	100	Ubiquitin carboxyl-terminal hydrolase 10	3.79e-08	0.033423	0.0562357	0.811981		211.214	187.423	192.13	242.389	147.321	181.717	179.975	166.328
Q924M7	Mpi	46575	13	Mus musculus	100	Mannose-6-phosphate isomerase	1.31e-07	0.00956996	0.0204552	0.811885		3728.88	4086.12	4640.76	4175.49	3111.29	3584.26	3518.53	3269.36
Q05B58;Q9CR27	WASHC3;Washc3	21344.78;21092.5	1	Bos taurus;Mus musculus	100	WASH complex subunit 3	0.000224989	0.0542837	0.0848379	0.811345		179.063	251.971	218.656	222.537	191.53	178.341	151.308	184.073
Q8VBV7	Cops8	23255.6	11	Mus musculus	100	COP9 signalosome complex subunit 8	4.61e-07	0.00211585	0.00617435	0.810225		678.901	743.867	724.137	756.255	610.757	632.576	555.265	555.561
P57784	Snrpa1	28357.5	17	Mus musculus	100	U2 small nuclear ribonucleoprotein A'	2.33e-06	0.0523761	0.0823676	0.810002		978.563	810.188	1015.39	923.843	910.085	668.795	776.673	677.23
Q99P30	Nudt7	26856.8	1	Mus musculus	100	Peroxisomal coenzyme A diphosphatase NUDT7	2.49e-05	0.398413	0.455553	0.809465		21.7853	35.8798	25.0257	27.972	40.6704	18.061	16.5005	19.382
Q8R349	Cdc16	71460.2	6	Mus musculus	100	Cell division cycle protein 16 homolog	4.79e-05	0.0436456	0.070667	0.809137		96.9056	106.543	101.612	95.4119	88.5687	69.1949	96.4813	72.5623
P26883	Fkbp1a	11922.6	10	Mus musculus	100	Peptidyl-prolyl cis-trans isomerase FKBP1A	7.82e-06	0.00300592	0.00815544	0.809128		4566.39	5174.43	4441.35	4763.81	3533.27	3976.18	4010.09	3803.44
P42567	Eps15	98471	20	Mus musculus	100	Epidermal growth factor receptor substrate 15	6.4e-06	0.00786603	0.0174447	0.809044		140.145	163.443	152.539	174.989	119.669	132.81	132.842	124.074
Q91YN5	Uap1	58608.7	15	Mus musculus	100	UDP-N-acetylhexosamine pyrophosphorylase	7.51e-06	0.00269088	0.00742274	0.80904		957.602	984.534	878.08	1028.21	794.446	718.791	782.089	816.564
Q8K1M6	Dnm1l	81825.1	22	Mus musculus	100	Dynamin-1-like protein	2e-06	0.0749911	0.11188	0.808687		282.031	361.837	312.975	310.076	313.057	231.503	214.728	272.169
P84089;Q3SZC0	Erh;ERH	12258.93;12258.93	7	Mus musculus;Bos taurus	100	Enhancer of rudimentary homolog	2.83e-06	0.0058372	0.0138473	0.808615		1679.84	1649.58	1749.26	1763.14	1590.36	1344.3	1274.07	1341.42
P70451	Fer	94578.7	3	Mus musculus	87.5	Tyrosine-protein kinase Fer	3.18e-05	0.859063	0.882653	0.808485		43.3047	42.886	49.0426	16.3934	110.772	85.5309	0	67.333
Q9Z110	Aldh18a1	87266.3	6	Mus musculus	100	Delta-1-pyrroline-5-carboxylate synthase	1.05e-06	0.132799	0.180067	0.80838		121.122	85.7466	107.38	102.006	105.691	91.5097	70.0198	71.7339
O97593;Q9CU62	SMC1A;Smc1a	143247.86;143234.86	22	Bos taurus;Mus musculus	100	Structural maintenance of chromosomes protein 1A	6.51e-06	0.0249483	0.0442628	0.80791		282.172	234.584	243.762	255.402	244.324	192.952	188.615	197.454
Q9D358	Acp1	18191.7	6	Mus musculus	100	Low molecular weight phosphotyrosine protein phosphatase	2.75e-06	0.0068778	0.0157237	0.807775		3399.57	3705.85	3486.15	3544.67	2718.47	2695.51	3311.95	2731.16
P11930	Nudt19	40320.1	1	Mus musculus	100	Acyl-coenzyme A diphosphatase NUDT19	0.00442884	0.495308	0.549551	0.807197		27.4122	22.6503	27.3761	37.636	46.0218	19.1432	12.3132	25.0358
P55194	Sh3bp1	74172.5	7	Mus musculus	100	SH3 domain-binding protein 1	3.64e-06	0.0633941	0.0965604	0.806857		200.322	217.805	188.079	239.637	163.571	168.24	210.155	144.112
P35486	Pdha1	43231.6	3	Mus musculus	100	Pyruvate dehydrogenase E1 component subunit alpha, somatic form, mitochondrial	4.54e-05	0.12977	0.176785	0.806813		158.546	111.669	143.288	114.426	108.838	106.438	83.4291	127.267
Q9Z204	Hnrnpc	34384.8	21	Mus musculus	100	Heterogeneous nuclear ribonucleoproteins C1/C2	3.24e-07	0.0654567	0.0991823	0.806763		2236.33	2093.01	2429.35	2089.33	2043.02	1576.87	2102.76	1485.7
P46935	Nedd4	102706	40	Mus musculus	100	E3 ubiquitin-protein ligase NEDD4	1.12e-08	0.104199	0.147423	0.806537		1614.39	1248.87	1363.77	1343.2	999.907	1145.18	1459.73	934.975
Q8VDM4	Psmd2	100203	51	Mus musculus	100	26S proteasome non-ATPase regulatory subunit 2	3.49e-08	0.00187959	0.00562835	0.80535		635.039	633.65	683.176	600.243	521.033	505.733	553.36	476.051
Q9D0R2	Tars1	83355.9	68	Mus musculus	100	Threonine--tRNA ligase 1, cytoplasmic	1.91e-09	0.00533675	0.0129279	0.804897		3699.21	3508.04	3593.96	3641.49	2915.72	2976.68	3230.56	2542.31
Q9D6L8	Ppil3	18127.5	4	Mus musculus	100	Peptidyl-prolyl cis-trans isomerase-like 3	5.81e-05	0.166265	0.216885	0.804891		84.8692	87.9103	95.7947	93.3794	106.577	63.7028	71.7003	57.5424
Q6A028	Swap70	68995.9	12	Mus musculus	100	Switch-associated protein 70	3.33e-07	0.0143747	0.0283221	0.804325		337.006	323.431	279.08	338.714	254.818	250.947	289.438	232.991
Q8BWT1	Acaa2	41829.9	21	Mus musculus	100	3-ketoacyl-CoA thiolase, mitochondrial	5.6e-11	0.239562	0.296336	0.803799		631.471	403.051	655.828	548.753	472.723	438.784	317.29	580.974
Q9CWP6	Mospd2	59855.2	3	Mus musculus	100	Motile sperm domain-containing protein 2	0.000387685	0.11984	0.165282	0.803513		60.7825	90.5142	75.9097	77.3972	49.0832	75.7076	59.6366	60.8
Q9D211	Cdkn2aipnl	13209	2	Mus musculus	100	CDKN2AIP N-terminal-like protein	2.9e-05	0.117865	0.162944	0.803046		113.311	118.429	143.099	167.233	128.233	107.14	111.568	87.1289
Q9JL35	Hmgn5	45343.7	6	Mus musculus	100	High mobility group nucleosome-binding domain-containing protein 5	1.97e-09	0.0277968	0.0482739	0.803028		190.223	185.573	215.734	215.973	194.846	151.734	158.496	145.957
Q5F2E8	Taok1	116050	2	Mus musculus	100	Serine/threonine-protein kinase TAO1	0.000149933	0.0790463	0.117098	0.802925		100.821	117.023	112.968	133.058	91.0609	73.1756	101.746	108.718
Q9CR98	Fam136a	15674.1	2	Mus musculus	100	Protein FAM136A	5.9e-05	0.160938	0.211028	0.802769		307.658	196.541	283.025	239.074	248.731	158.68	196.607	218.973
P52795	Efnb1	37859.3	1	Mus musculus	100	Ephrin-B1	5.68e-05	0.0744382	0.111187	0.80204		115.649	103.613	105.606	92.4	79.185	73.4504	76.1387	109.259
Q64339	Isg15	17897.6	12	Mus musculus	100	Ubiquitin-like protein ISG15	1.24e-06	0.359826	0.418266	0.801492		783.135	760.109	675.667	852.867	444.886	506.815	538.089	1166.73
Q8K0D5	Gfm1	83549.5	9	Mus musculus	100	Elongation factor G, mitochondrial	9.95e-06	0.0681985	0.102883	0.801434		58.5875	73.4876	75.3572	74.2977	66.1541	62.1939	51.3043	47.1121
Q9CQ60	Pgls	27254.4	15	Mus musculus	100	6-phosphogluconolactonase	2.29e-06	0.000130486	0.000842368	0.801302		2445.76	2367.27	2321.91	2377.26	1861.81	1805.63	1994.56	1964.97
P63271;Q3SYX6;Q9Z199	Supt4h1a;SUPT4H1;Supt4h1b	13193.18;13193.18;13194.12	1	Mus musculus;Bos taurus;Mus musculus	100	Transcription elongation factor SPT4-A;Transcription elongation factor SPT4;Transcription elongation factor SPT4-B	1.9e-06	0.178138	0.229991	0.80103		355.994	409.621	381.311	287.212	331.111	316.439	318.988	196.727
P61955;P61957	SUMO2;Sumo2	10871.22;10871.22	6	Bos taurus;Mus musculus	100	Small ubiquitin-related modifier 2	0.0001202	0.0144768	0.0284789	0.800583		3140.34	3400.13	3600.09	3177.29	3142.31	2520.61	2605.35	2431.35
Q99LD4	Gps1	53442.2	17	Mus musculus	100	COP9 signalosome complex subunit 1	6.23e-08	0.00497031	0.0122125	0.800583		1166.27	1335.29	1319.15	1286.88	1007.37	1089.74	1083.53	913.033
P06745	Gpi	62766.9	59	Mus musculus	100	Glucose-6-phosphate isomerase	1.15e-07	0.0265909	0.0464143	0.800138		2894.75	3122.13	3208.57	3192.4	2133.64	2281.44	2649.88	2941.66
Q9WTP6	Ak2	26468.7	21	Mus musculus	100	Adenylate kinase 2, mitochondrial	2.82e-07	0.0519962	0.0819065	0.799825		2006.19	2536.12	2386.75	2488.85	2187.85	1718.22	1590.92	2068.14
Q9QZE7	Tsnax	32926.4	17	Mus musculus	100	Translin-associated protein X	2.74e-07	0.0215582	0.039452	0.799413		337.421	374.814	354.74	363.109	258.406	250.024	332.444	309.752
Q6PB66	Lrpprc	156615	5	Mus musculus	100	Leucine-rich PPR motif-containing protein, mitochondrial	0.000220829	0.0557	0.0864792	0.799252		109.45	151.262	146.916	128.133	108.966	89.7922	118.331	109.844
Q8N7N5	Dcaf8	66031.5	6	Mus musculus	100	DDB1- and CUL4-associated factor 8	9.7e-06	0.0202635	0.0374454	0.799117		295.023	318.144	355.705	313.102	264.571	269.519	279.22	214.101
Q9QZB9	Dctn5	20140.5	2	Mus musculus	100	Dynactin subunit 5	0.000170436	0.144452	0.192892	0.798907		161.983	144.195	132.71	173.076	123.736	98.8845	105.492	169.318
Q3UVG3	Fam91a1	93463.5	17	Mus musculus	100	Protein FAM91A1	1.71e-05	0.0255149	0.0450115	0.79877		176.095	206.703	205.44	225.078	159.343	143.037	188.034	159.874
Q9CQE1	Nipsnap3b	28308.3	4	Mus musculus	100	Protein NipSnap homolog 3B	7.04e-06	0.212442	0.266983	0.798699		71.5107	76.5753	98.8331	83.0329	89.9446	63.7251	44.7775	71.2523
A2AT37	Upf2	147553	5	Mus musculus	100	Regulator of nonsense transcripts 2	0.000306063	0.342243	0.40091	0.798348		55.94	60.8589	59.582	47.7128	80.977	36.4119	30.7421	43.3737
Q9CZG3	Commd8	20851.9	4	Mus musculus	100	COMM domain-containing protein 8	0.00158738	0.488182	0.54276	0.798182		49.7767	53.5513	51.9322	67.9798	28.2923	31.3845	104.399	41.2041
Q99LX0	Park7	20021.3	20	Mus musculus	100	Parkinson disease protein 7 homolog	1.63e-07	0.0202634	0.0374454	0.798104		2401.22	2908.8	2473.02	2170.78	1922.89	2107.17	2096.19	1791.19
P54775	Psmc4	47408.3	24	Mus musculus	100	26S proteasome regulatory subunit 6B	9.68e-07	0.00828083	0.0181726	0.79793		486.796	469.132	511.431	433.893	374.688	340.232	427.762	376.725
Q6NZC7	Sec23ip	110780	6	Mus musculus	100	SEC23-interacting protein	0.000132752	0.0230664	0.0416274	0.797906		223.396	233.728	205.228	192.628	168.354	183.514	188.235	143.865
P47811	Mapk14	41287.2	12	Mus musculus	100	Mitogen-activated protein kinase 14	1.64e-06	0.0253944	0.0448852	0.797593		391.7	410.893	407.876	442.175	397.936	297.787	340.84	290.843
Q8C650	Septin10	52422.1	9	Mus musculus	100	Septin-10	7.51e-05	0.0736635	0.11022	0.797581		583.755	704.648	570.208	674.787	656.163	441.096	482.023	459.081
Q6PDL0	Dync1li2	54218.4	13	Mus musculus	100	Cytoplasmic dynein 1 light intermediate chain 2	8.46e-06	0.0511847	0.0807965	0.797146		366.215	400.159	308.475	319.148	229.86	278.486	324.959	280.052
Q8VHN8	Nudt16l1	23414.2	4	Mus musculus	100	Tudor-interacting repair regulator protein	1.14e-05	0.00406993	0.0104132	0.796845		99.657	109.928	96.7802	113.509	90.1853	83.4474	76.8105	83.9379
Q9CQN1	Trap1	80209	6	Mus musculus	100	Heat shock protein 75 kDa, mitochondrial	1.46e-05	0.0426422	0.0692713	0.796593		16560.8	15895.7	21475.5	21876	15742.2	15404.4	14827.3	13849.8
Q91YJ2	Snx4	51777.5	12	Mus musculus	100	Sorting nexin-4	7.62e-06	0.0191271	0.0358005	0.796271		232.803	281.613	211.641	271.729	192.675	194.877	212.852	189.651
P35585	Ap1m1	48542.8	19	Mus musculus	100	AP-1 complex subunit mu-1	2.52e-09	0.00272249	0.00749875	0.796197		523.628	640.717	578.019	618.025	465.164	454.267	468.546	486.462
Q3MHX1;Q8BG94	COMMD7;Commd7	22534.02;22652.14	4	Bos taurus;Mus musculus	100	COMM domain-containing protein 7	0.000102215	0.0151669	0.0295731	0.79601		81.9974	90.2594	85.3898	92.182	74.8173	75.8403	71.1498	57.9354
Q8C3I8	Hgh1	42916.1	10	Mus musculus	100	Protein HGH1 homolog	8.43e-06	0.027791	0.0482739	0.795618		327.962	288.46	286.219	297.243	293.895	225.19	231.593	210.411
Q9CR39	Wdr45b	38020.7	9	Mus musculus	100	WD repeat domain phosphoinositide-interacting protein 3	7.59e-06	0.00683984	0.0156463	0.795499		187.225	232.292	187.193	208.367	156.831	171.635	163.277	154.565
P46938	Yap1	52383.3	10	Mus musculus	100	Transcriptional coactivator YAP1	2.14e-06	0.0316973	0.0538114	0.795217		247.329	227.581	264.341	265.921	214.39	236.686	180.79	172.472
P28828	Ptprm	163653	7	Mus musculus	100	Receptor-type tyrosine-protein phosphatase mu	9.19e-07	0.0530981	0.083295	0.794853		329.432	371.006	325.749	344.215	274.533	274.025	215.904	336.789
Q8C878	Uba3	51737.3	15	Mus musculus	100	NEDD8-activating enzyme E1 catalytic subunit	1.36e-06	0.00656514	0.0151371	0.794685		1829.71	2101.39	2005.38	1791.35	1679.03	1446.32	1609.63	1409.28
Q69ZR2	Hectd1	290086	9	Mus musculus	100	E3 ubiquitin-protein ligase HECTD1	3.64e-06	0.00735967	0.0165944	0.794419		123.938	117.678	118.947	123.741	85.3814	97.7533	111.435	91.9284
P50580	Pa2g4	43698.8	41	Mus musculus	100	Proliferation-associated protein 2G4	3.25e-08	0.00638521	0.0148399	0.79384		3352.2	3430.3	3860.68	3659.73	3226.37	2591.11	2805.22	2751.31
Q9JIG7	Ccdc22	70843.5	15	Mus musculus	100	Coiled-coil domain-containing protein 22	2.21e-05	0.00858952	0.0186873	0.793672		232.476	256.165	251.503	260.79	197.456	170.326	216.228	213.124
P39429	Traf2	56026.3	5	Mus musculus	100	TNF receptor-associated factor 2	9.55e-05	0.0086406	0.0187445	0.79364		71.7646	74.7925	75.5434	77.3894	50.4028	60.9304	66.3609	61.0857
Q3U2P1	Sec24a	118782	21	Mus musculus	100	Protein transport protein Sec24A	3.97e-08	0.00747697	0.0168288	0.792758		336.248	334.042	295.892	326.068	262.083	279.869	263.862	221.154
Q9D1C1	Ube2c	19606.3	5	Mus musculus	100	Ubiquitin-conjugating enzyme E2 C	4.86e-05	0.0178644	0.0338563	0.792631		228.128	257.086	220.488	242.291	215.868	180.68	160.442	197.628
P43275	H1-1	21785.1	1	Mus musculus	100	Histone H1.1	0.00295965	0.204497	0.258201	0.792382		121.284	123.364	155.198	124.731	128.713	74.0999	86.1036	139.036
O08586	Pten	47152.3	5	Mus musculus	100	Phosphatidylinositol 3,4,5-trisphosphate 3-phosphatase and dual-specificity protein phosphatase PTEN	0.00055193	0.055285	0.0860438	0.791866		131.67	144.949	128.116	151.152	106.964	101.778	142.171	93.89
Q9CR51	Atp6v1g1	13724.4	4	Mus musculus	100	V-type proton ATPase subunit G 1	9.59e-05	0.0441976	0.0715302	0.791624		360.624	496.203	399.723	438.646	391.384	315.166	341.268	292.702
Q60902	Eps15l1	99308.7	25	Mus musculus	100	Epidermal growth factor receptor substrate 15-like 1	8.87e-07	0.00123346	0.00406032	0.791536		229.151	255.396	247.818	266.09	209.683	186.486	192.151	201.617
P58871	Tnks1bp1	181825	51	Mus musculus	100	182 kDa tankyrase-1-binding protein	9.14e-09	0.00674248	0.0154799	0.791074		573.888	671.17	548.833	636.036	449.766	495.17	520.28	454.436
P18052	Ptpra	93697.6	4	Mus musculus	100	Receptor-type tyrosine-protein phosphatase alpha	0.000321365	0.0103279	0.0218527	0.790699		127.923	121.821	109.87	114.496	96.2521	80.5836	104.457	94.5771
Q9D8Y0	Efhd2	26791.2	4	Mus musculus	100	EF-hand domain-containing protein D2	2.35e-07	0.336944	0.395561	0.790467		211.425	228.317	215.386	191.309	243.133	98.9607	239.954	134.508
Q99KR7	Ppif	21736.9	5	Mus musculus	100	Peptidyl-prolyl cis-trans isomerase F, mitochondrial	9.79e-06	0.0182071	0.0343851	0.790419		251.497	201.185	262.563	219.272	195.808	192.465	164.207	183.738
Q99JX7	Nxf1	70299.5	9	Mus musculus	100	Nuclear RNA export factor 1	1.34e-05	0.023562	0.0424004	0.789647		83.579	94.4283	97.9882	100.29	69.874	86.5178	78.4091	63.6174
Q5E994;Q99LU0;Q9CQD4	CHMP1B;Chmp1b1;Chmp1b2	22022.28;22124.33;22161.34	1	Bos taurus;Mus musculus;Mus musculus	100	Charged multivesicular body protein 1b;Charged multivesicular body protein 1B1;Charged multivesicular body protein 1B2	0.00129013	0.100817	0.143498	0.789209		128.704	134.93	175.731	139.455	147.338	98.5919	119.465	95.1387
O55029	Copb2	102449	46	Mus musculus	100	Coatomer subunit beta'	1.64e-08	0.0181451	0.0342851	0.78917		898.087	1027.8	963.015	885.728	662.896	817.154	845.96	666.412
P60710;P60712	Actb;ACTB	41736.73;41736.73	38	Mus musculus;Bos taurus	100	Actin, cytoplasmic 1;Actin, cytoplasmic 1	3.83e-07	0.0319659	0.0541458	0.788806		51997	67006.2	58352	49722.7	49161.7	45376.7	45851.2	38262.6
P50096	Impdh1	55278.5	6	Mus musculus	100	Inosine-5'-monophosphate dehydrogenase 1	1.26e-08	0.109725	0.153517	0.788513		386.547	298.364	284.016	340.466	283.935	282.709	287.973	186.505
Q99LI8	Hgs	86014.9	8	Mus musculus	100	Hepatocyte growth factor-regulated tyrosine kinase substrate	3.68e-06	0.0228804	0.0413511	0.788408		432.4	604.89	465.036	476.6	415.367	389.851	383.215	360.94
Q3UMF0	Cobll1	137382	13	Mus musculus	100	Cordon-bleu protein-like 1	1.05e-06	0.00533073	0.0129228	0.788002		113.332	111.462	98.0851	101.452	73.2824	86.2382	87.7714	87.3774
Q6ZQ73	Cand2	135633	9	Mus musculus	100	Cullin-associated NEDD8-dissociated protein 2	4.97e-07	0.0269573	0.0469238	0.787829		139.203	151.052	169.641	126.636	97.8216	120.933	121.204	121.365
Q3B7L9;Q8BGA5	KRR1;Krr1	43649.94;43537.82	1	Bos taurus;Mus musculus	75	KRR1 small subunit processome component homolog	0.000592335	0.857343	0.881365	0.787766		58.5114	22.9188	45.5646	0	39.1588	0	17.6786	33.9915
Q60875	Arhgef2	111974	5	Mus musculus	100	Rho guanine nucleotide exchange factor 2	8.85e-05	0.0414053	0.0675019	0.787602		232.791	246.818	218.49	259.375	148.086	206.038	216.852	189.368
P42125	Eci1	32250.4	14	Mus musculus	100	Enoyl-CoA delta isomerase 1, mitochondrial	1.21e-05	0.0894851	0.129714	0.787517		467.731	401.534	457.99	448.857	412.52	289.63	285.017	436.078
Q9QZ08	Nagk	37268.4	9	Mus musculus	100	N-acetyl-D-glucosamine kinase	9.85e-07	0.0194594	0.0363506	0.787273		445.581	417.934	363.666	367.139	336.862	331.422	264.043	324.012
Q8CEC6	Ppwd1	73384.7	16	Mus musculus	100	Peptidylprolyl isomerase domain and WD repeat-containing protein 1	4.57e-08	0.0172225	0.0328549	0.786886		350.86	368.686	335.001	396.472	282.295	318.18	238.734	307.189
Q99LG2	Tnpo2	100456	8	Mus musculus	100	Transportin-2	1.12e-06	0.101721	0.144543	0.786851		236.572	294.814	233.553	201.539	192.863	172.891	243.329	155.1
Q3UI43	Babam1	36793.1	1	Mus musculus	100	BRISC and BRCA1-A complex member 1	0.000148523	0.083001	0.121905	0.786611		161.008	237.355	171.822	239.463	174.861	156.74	138.016	159.147
Q9CQK7	Rwdd1	27785.5	5	Mus musculus	100	RWD domain-containing protein 1	3.5e-05	0.00239876	0.00680039	0.785988		557.55	527.452	610.059	586.495	446.84	443.825	491.439	412.034
P42232	Stat5b	90002.1	10	Mus musculus	100	Signal transducer and activator of transcription 5B	9.61e-06	0.00980363	0.0208368	0.785948		288.133	332.951	305.932	351.332	253.234	255.471	276.364	220.063
Q9CPU0	Glo1	20809.6	16	Mus musculus	100	Lactoylglutathione lyase	4.2e-07	0.00140416	0.00452668	0.785459		2252.06	2460.4	2359.72	2393.57	1978.48	1850.44	1953.04	1665.98
B9EJR8	Dnaaf5	93850.6	1	Mus musculus	100	Dynein axonemal assembly factor 5	0.00326978	0.1708	0.221805	0.784944		32.4614	30.1014	33.8584	36.5963	17.4541	35.9338	28.3089	25.8874
P97789	Xrn1	194307	12	Mus musculus	100	5'-3' exoribonuclease 1	6.02e-08	0.0414228	0.0675019	0.784277		63.9071	76.9576	64.2099	84.3258	56.4318	50.7157	67.4387	52.1996
Q8K0V4	Cnot3	81945.8	8	Mus musculus	100	CCR4-NOT transcription complex subunit 3	2.87e-05	0.0285041	0.0493436	0.784259		190.426	219.549	199.293	232.051	178.776	163.775	185.644	134.566
Q9CRT8	Xpot	109734	16	Mus musculus	100	Exportin-T	2.31e-06	0.018936	0.0355308	0.783615		241.276	236.543	227.395	209.27	149.958	206.332	192.459	171.969
P05132	Prkaca	40570.6	11	Mus musculus	100	cAMP-dependent protein kinase catalytic subunit alpha	6.51e-06	0.031384	0.0533514	0.783538		890.61	992.349	938.674	981.925	579.362	821.843	804.793	801.241
Q9QZM0	Ubqln2	67351	13	Mus musculus	100	Ubiquilin-2	2.49e-06	0.0226963	0.0411156	0.783314		114.069	126.223	115.291	139.45	95.3113	81.2292	110.423	101.94
Q62523	Zyx	60545.9	29	Mus musculus	100	Zyxin	1.51e-06	0.0108614	0.022765	0.782402		2337.58	2246.19	1924.58	2257.07	1536.42	1750.44	1953.01	1627.26
A6H7B5;O88543	COPS3;Cops3	47799.03;47832.08	24	Bos taurus;Mus musculus	100	COP9 signalosome complex subunit 3	9.61e-07	0.000775695	0.00289088	0.782289		570.037	598.733	605.636	620.851	443.859	498.724	495.902	437.827
Q8CGA0	Ppm1f	49611	10	Mus musculus	100	Protein phosphatase 1F	2.5e-06	0.00439139	0.0110781	0.782103		638.414	684.388	749.275	766.103	500.322	593.414	561.921	562.479
P47791	Gsr	53662.7	20	Mus musculus	100	Glutathione reductase, mitochondrial	4.05e-07	0.000347462	0.00161899	0.781765		2263.44	2433.62	2514.12	2439.3	1992.97	1870.97	1764.3	1917.96
O88522;Q95KU9	Ikbkg;IKBKG	47972.35;48569.81	2	Mus musculus;Bos taurus	100	NF-kappa-B essential modulator	1.62e-05	0.0307466	0.0525075	0.781745		115.306	102.399	126.184	128.743	98.1686	106.746	88.831	76.9567
P21803	Fgfr2	91983.9	3	Mus musculus	100	Fibroblast growth factor receptor 2	0.00160335	0.145678	0.194186	0.781635		109.451	80.7832	93.9517	104.517	88.7549	51.065	82.3282	86.8522
Q9D6R2	Idh3a	39638.7	4	Mus musculus	100	Isocitrate dehydrogenase [NAD] subunit alpha, mitochondrial	7.33e-05	0.209571	0.263902	0.781288		121.229	148.185	117.54	77.2813	122.889	80.0437	78.3022	78.9407
Q2KI04;Q6NXN1	SZRD1;Szrd1	16906.97;16998.04	3	Bos taurus;Mus musculus	100	SUZ RNA-binding domain-containing	7.38e-05	0.0619022	0.0945548	0.780976		113.059	115.222	94.6801	127.78	71.2859	98.1252	104.314	80.3496
Q9Z1X4	Ilf3	96021	39	Mus musculus	100	Interleukin enhancer-binding factor 3	2.34e-07	0.0565606	0.0875636	0.780554		1189.78	1146.4	1373.94	1305.95	1279.29	848.86	984.194	850.005
Q9JIF7	Copb1	107066	65	Mus musculus	100	Coatomer subunit beta	6.9e-09	0.00455404	0.0113821	0.780387		927.812	983.835	891.702	891.197	659.494	747.97	818.393	666.439
O35405	Pld3	54389	7	Mus musculus	100	5'-3' exonuclease PLD3	4.52e-06	0.0780616	0.115911	0.780197		393.185	260.507	296.774	282.978	267.97	258.604	191.429	240.262
Q99JP4	Cdc26	9760.89	3	Mus musculus	100	Anaphase-promoting complex subunit CDC26	0.000130739	0.0682521	0.102923	0.780067		74.7871	56.4456	64.6959	67.2771	63.3305	46.9091	55.8495	41.0053
Q8BJW5	Nol11	80817.8	4	Mus musculus	100	Nucleolar protein 11	0.000259393	0.203835	0.257709	0.780001		80.6238	64.8701	97.7842	81.5021	90.0238	62.2329	42.6691	64.5408
Q91WK1	Spryd4	23274.8	7	Mus musculus	100	SPRY domain-containing protein 4	5.37e-05	0.0620709	0.0947741	0.779869		169.219	151.862	152.85	163.752	141.876	130.794	90.9786	140.928
P58389	Ptpa	36710.1	14	Mus musculus	100	Serine/threonine-protein phosphatase 2A activator	2.97e-05	0.0103104	0.021828	0.779554		1619.14	1819.5	1665.17	2068.63	1345.35	1266.11	1499.39	1467.39
Q9JHI0	Mmp19	59122.1	25	Mus musculus	100	Matrix metalloproteinase-19	1.3e-07	0.288217	0.345646	0.77863		1402.53	1572.63	1830.54	1834.02	880.331	1525.52	960.687	2109.6
P48678	Lmna	74237.6	82	Mus musculus	100	Prelamin-A/C	2.18e-08	0.0144673	0.0284749	0.778352		4868.68	6897.24	5565.47	5789.21	4511.75	4359.05	4654.91	4337.75
P34152	Ptk2	119243	25	Mus musculus	100	Focal adhesion kinase 1	2.61e-07	0.00194218	0.0057763	0.778294		430.813	486.625	420.462	447.164	383.772	341.614	339.569	324.873
Q8QZR4	Oaf	31524.3	17	Mus musculus	100	Out at first protein homolog	8.81e-07	0.241261	0.298046	0.778233		2183.43	1967.21	2437.98	2618.99	1327.4	2093.39	1310.78	2761.89
Q9Z1D1	Eif3g	35638	22	Mus musculus	100	Eukaryotic translation initiation factor 3 subunit G	1.08e-06	0.0047731	0.0118279	0.778169		1185.47	1340.42	1325.14	1285.18	1119.19	973.335	1033.78	881.168
Q3MHL8;Q9R0P4	SMAP;Smap	20108.31;20046.24	7	Bos taurus;Mus musculus	100	Small acidic protein	1.53e-08	0.258813	0.316844	0.777442		211.353	264.175	264.467	256.036	205.621	280.412	214.532	111.657
Q5SW19	Cluh	148068	32	Mus musculus	100	Clustered mitochondria protein homolog	8.93e-06	0.00793623	0.0175489	0.777382		554.647	554.338	624.799	594.145	464.175	466.76	501.8	383.402
Q9D2M8	Ube2v2	16366.7	15	Mus musculus	100	Ubiquitin-conjugating enzyme E2 variant 2	7.17e-06	0.0291342	0.050296	0.777257		3291.72	3888.8	3364.8	3702.11	2285.92	3030.73	3248.58	2585.86
Q9ES74	Nek7	34536.9	8	Mus musculus	100	Serine/threonine-protein kinase Nek7	4.27e-08	0.0105194	0.0221959	0.777136		359.207	407.998	356.999	364.57	268.365	312.842	327.42	253.095
Q8BVL3	Snx17	52797.1	8	Mus musculus	100	Sorting nexin-17	2.4e-05	0.0653809	0.0991823	0.777062		56.5659	49.0218	55.81	52.0236	47.9677	30.5483	48.2412	41.5265
O35381	Anp32a	28537.5	12	Mus musculus	100	Acidic leucine-rich nuclear phosphoprotein 32 family member A	3.14e-06	0.0100799	0.0213639	0.777037		2451.95	2649.65	2881.14	2343.84	2256.19	1864.46	2095.31	1814.62
Q5E9A4;Q8C570	RAE1;Rae1	40967.12;40965.15	11	Bos taurus;Mus musculus	100	mRNA export factor	9.76e-06	0.00206162	0.00606293	0.777026		161.999	190.072	164.697	181.131	140.94	139.962	137.167	123.754
Q9CUN6	Smurf1	83355.6	1	Mus musculus	100	E3 ubiquitin-protein ligase SMURF1	0.000246704	0.135769	0.183371	0.776992		2115.4	1716.08	1852.1	1598.44	1115.39	1302.52	2068.84	1303.22
O35864	Cops5	37548.8	29	Mus musculus	100	COP9 signalosome complex subunit 5	2.87e-08	0.000648655	0.00253754	0.776894		439.332	463.504	438.785	492.18	371.837	358.087	366.593	328.205
Q9CRC8	Lrrc40	68075.6	14	Mus musculus	100	Leucine-rich repeat-containing protein 40	5.12e-05	0.000902252	0.00323186	0.776391		119.214	129.068	109.606	120.024	94.8944	86.0401	93.984	95.8467
Q01405	Sec23a	86161.8	40	Mus musculus	100	Protein transport protein Sec23A	1.76e-08	0.0120565	0.0246678	0.77571		893.231	937.713	784.445	897.032	647.891	762.291	736.622	586.589
Q8K212	Pacs1	104829	6	Mus musculus	100	Phosphofurin acidic cluster sorting protein 1	9.69e-05	0.0236466	0.0424718	0.775085		98.4363	122.544	118.721	105.954	71.4114	90.848	98.1307	86.0199
Q8K1N2	Phldb2	141486	15	Mus musculus	100	Pleckstrin homology-like domain family B member 2	6.99e-06	0.00361596	0.00943043	0.775063		212.494	223.365	203.892	223.613	154.399	152.319	178.72	185.796
O35345	Kpna6	59964.4	13	Mus musculus	100	Importin subunit alpha-7	5.12e-08	0.00448851	0.0112561	0.774289		234.469	282.766	269.81	298.258	194.89	213.074	220.89	209.063
Q6ZQ38	Cand1	136332	61	Mus musculus	100	Cullin-associated NEDD8-dissociated protein 1	1.45e-08	0.00603269	0.0141603	0.774081		1778.45	2105.09	1942.22	1729.69	1429.84	1567.69	1546.91	1302.31
P49443	Ppm1a	42432.7	11	Mus musculus	100	Protein phosphatase 1A	1.7e-08	0.0429546	0.0696676	0.774045		299.944	389.409	268.766	360.526	226.627	288.02	262.225	237.363
Q91WG5	Prkag2	62949	3	Mus musculus	100	5'-AMP-activated protein kinase subunit gamma-2	0.00145033	0.155846	0.20576	0.773879		86.1963	87.0511	79.1166	106.254	77.4622	74.9854	45.0545	86.45
Q8R1U2	Cgref1	30847.4	2	Mus musculus	100	Cell growth regulator with EF hand domain protein 1	0.00116571	0.419914	0.477824	0.773701		424.127	157.496	143.754	194.434	125.462	225.682	117.166	201.67
P54276	Msh6	151084	11	Mus musculus	100	DNA mismatch repair protein Msh6	0.000309459	0.0271786	0.0472872	0.773324		183.564	162.978	210.401	165.592	141.643	122.98	165.972	128.939
Q99LC8	Eif2b1	33816.3	4	Mus musculus	100	Translation initiation factor eIF2B subunit alpha	1.61e-05	0.00854753	0.0186388	0.773093		89.4081	104.968	89.8814	94.9377	76.4952	69.7132	64.4235	83.2676
Q8K2V1	Ppp4r1	106298	9	Mus musculus	100	Serine/threonine-protein phosphatase 4 regulatory subunit 1	1.28e-05	0.00466962	0.0116095	0.773021		214.878	226.042	207.409	205.622	161.746	161.177	191.945	147.82
Q6ZQ08	Cnot1	266808	37	Mus musculus	100	CCR4-NOT transcription complex subunit 1	1.85e-06	0.00239757	0.00680039	0.772923		370.261	432.237	442.722	448.532	347.146	333.256	316.091	310.169
Q9CQ49	Ncbp2	18017.1	2	Mus musculus	100	Nuclear cap-binding protein subunit 2	0.000211873	0.249439	0.306946	0.77276		104.501	174.899	130.203	118.406	138.158	84.0302	67.759	127.734
P52293	Kpna2	57928.1	27	Mus musculus	100	Importin subunit alpha-1	9.98e-08	5.90516e-05	0.000494803	0.77263		750.276	677.152	747.088	701.714	564.546	553.849	545.891	556.068
P61080;Q2TA10	Ube2d1;UBE2D1	16602.03;16602.03	2	Mus musculus;Bos taurus	100	Ubiquitin-conjugating enzyme E2 D1	0.000488527	0.0193334	0.0361509	0.772469		500.352	590.237	517.627	515.651	330.515	441.504	454.092	423.574
P62627;Q3T140	Dynlrb1;DYNLRB1	10989.67;10989.67	12	Mus musculus;Bos taurus	100	Dynein light chain roadblock-type 1	3.41e-07	0.011572	0.0239227	0.772427		658.466	813.522	782.903	658.857	490.581	598.949	587.722	569.585
Q8VD75	Hip1	115202	15	Mus musculus	100	Huntingtin-interacting protein 1	2.2e-06	0.00287654	0.00785436	0.772371		173.119	164.025	189.251	169.858	118.229	143.065	135.847	141.374
Q99LE6	Abcf2	71781.7	15	Mus musculus	100	ATP-binding cassette sub-family F member 2	1.66e-05	0.00848086	0.0185148	0.772325		152.279	173.458	167.854	190.101	146.304	117.304	126.092	138.578
[truncated: 1,781 more rows]
