# Supplementary material for: TUG protein acts through a disordered region to organize the early secretory pathway
Source: Nat Commun. 2025 Jul 1;16:5518. doi: 10.1038/s41467-025-60691-8 (PMC12218103; doi:10.1038/s41467-025-60691-8)
Supplement: Supplementary file 4 — Supplementary Data 2 [file 41467_2025_60691_MOESM4_ESM.xlsx]

## Sheet: Sheet1
		Supplementary Table 2
		Parchure et al., TUG protein acts through a disordered region to organize the early secretory pathway
		Oligonucleotides used for constructs
		Construct	Primer name	Sequence	Information about the construct
		Tug_Tevap_mCherry_PB	TugmCheF1FP	ATCCCAGTGTGGTGGTACGGGAATTCATGGCGGCCCCGGCGG	Fragment 1 FP (Gibson)
			TugmCheF1RP	GTTATCCTCCTCGCCCTTGCTCACCATCTCGTGCCACTCGATCTTCTGGGCCTCG	Fragment 1RP
			TugmCheF2FP	CGAGGCCCAGAAGATCGAGTGGCACGAGATGGTGAGCAAGGGCGAGGAGGATAAC	Fragment 2 FP
			TugmCheF2RP	CGTCGACCACTGTGCTGGCGGCCGCTCTCACTTGTACAGCTCGTCCATGCCGCCG	Fragment 2 RP
		GMAP210_mNG_PB	GMAP210mNGF1FP	ATCCCAGTGTGGTGGTACGGGAATTCATGTCGTCCTGGCTTGGGGG	Fragment 1 FP (Gibson)
			GMAP210mNGF1RP	GCCCTGGAAGTACAGGTTCTCTTGCTTTAAAAGGTCTTTCA	Fragment 1RP
			GMAP210mNGF2FP	GAGAACCTGTACTTCCAGGGCATGGTGAGCAAGGGCGAGG	Fragment 2 FP
			GMAP210mNGF2RP	CCACTGTGCTGGCGGCCGCTCTTACTTGTACAGCTCGTCCATGCC	Fragment 2 RP
		6xHis_mCherry_Tevap_Tug_pET15B	mCheTugF1FP	GCCTGGTGCCGCGCGGCAGCCATATGATGGTGAGCAAGGGCGAGGA
			mCheTugF1RP	GCCCGCCGGGGCCGCGCCCTGGAAGTACAGGTTCTCCTTGTACAGCTCGTCCATG
			mCheTugF2FP	CATGGACGAGCTGTACAAGGAGAACCTGTACTTCCAGGGCGCGGCCCCGGCGGGC
			mCheTugF2RP	GCTTTGTTAGCAGCCGGATCCTCACCTCTTGCTGGCTGGCAGCTTCAGCC
		6xHis_mNG_Tevap_Tug_pET15B	mNGTUGF1FP	GCCTGGTGCCGCGCGGCAGCCATATGATGGTGAGCAAGGGCGAGGAGG	The construct uses mCheTugF2RP for F2
			mNGTUGF1RP	CGCGCCCTGGAAGTACAGGTTCTCCTTGTACAGCTCGTCCATGCCCATCAC
			mNGTUGF2FP	GTGATGGGCATGGACGAGCTGTACAAGGAGAACCTGTACTTCCAGGGCGCG
		IDR1_Tevap_mCherry_PB	IDR1mcheF1FP	ATCCCAGTGTGGTGGTACGGGAATTCATGTCCATAGCCGTCAGGAGCAAGGCC	The construct uses TugmCheF2RP for F2
			IDR1mcheF1RP	TACAGGTTCTCGCCGCCGCCGTACACCACAGGATCTCGGTCAACGGG
			IDR1mcheF2FP	CCCGTTGACCGAGATCCTGTGGTGTACGGCGGCGGCGAGAACCTGTA
		IDR1_sFGFP_PB	IDR1mcheF1FP	ATCCCAGTGTGGTGGTACGGGAATTCATGTCCATAGCCGTCAGGAGCAAGGCC
			IDR1sfGFPF1RP	CCGGTGGCGACCGGTGGATCCAAGTACACCACAGGATCTCGGTCAACGGG
			TugsFGFPF2FP	TTGGATCCACCGGTCGCCACCGG
			TugsFGFPF2RP	CACTGTGCTGGCGGCCGCTCTCAGCTGCCCTTGTACAGCTCGTCCATGCC
		TugIDR1∆_Tevap_mCherry_PB	IDRDF1RP	GCTGTAGCAAGTCCTCTAGGTCAGGGTGCTCCTGTTTGCCGGCGGTGTCA	The construct uses TugmCheF1FP and TugmCheF2RP
			IDRDF2FP	TGACACCGCCGGCAAACAGGAGCACCCTGACCTAGAGGACTTGCTACAGC
		CIDR_Tevap_mCherry_PB	CIDRmcheF1FP	ATCCCAGTGTGGTGGTACGGGAATTCATGGAACCAACAGGTCTCTATCTGGAACCTGGGCTG	The construct uses TugmCheF2RP
		FUS_IDR_mCherry_PB	FUSmCheF1FP	AGTGTGGTGGTACGGGAATTCATGGCCTCAAACGATTATACCCAACA	The construct uses TugmCheF2RP
			FUSmCheF1RP	GTACAGGTTCTCGCCGCCGCCCATGCCACCTCTGCCTCCACGG
			FUSmCheF2FP	CGTCGACCACTGTGCTGGCGGCCGCTCTCACTTGTACAGCTCGTCCATGCCGCCG
		Tug_Tevap_mCherry_MAOATMD_PB	TugmCheF1FP	ATCCCAGTGTGGTGGTACGGGAATTCATGGCGGCCCCGGCGG	Uses a gene block for fragment 2. Sequence at the bottom
			TugTMDF1RP	CTTGTACAGCTCGTCCATGCCGCC
		TugNterm_Tevap_mCherry_MAOATMD_PB	NtermTMDF1RP	TACAGGTTCTCGCCGCCGCCCTCCTGTTTGCCGGCGGTGTCA	The construct uses TugmCheF1FP for F1 (Gibson)
			GenericTMDF2FP	GGCGGCGGCGAGAACCTGTA
			GenericTMDF2RP	CGACCACTGTGCTGGCGGCCGCTCTCAAGACCGTGGCAGGAGCTTGTATTTGT
		6xHis_mCherry_Tevap_TugN∆_pET15B	NdelF1RP	GGCCTTGCTCCTGACGGCTATGGAGCCCTGGAAGTACAGGTTCTCCTTGTACAGCT	The construct uses mCheTugF1FP and mCheTugF2RP
			NdelF2FP	TCCATAGCCGTCAGGAGCAAGGCC
		ssEGFP_PB	ssEGFPFP	GCCGGATCCCTGAAGTGTGGTGGTACGGGAATTCATGCTGCTATCCGTGCCGTTGC
			ssEGFPFP	GTGCTGGCGGCCGCTCTCACTTGTACAGCTCGTCCATGCCGAGAG
			MAOATMD Gene block	GGCGGCATGGACGAGCTGTACAAGGTTCCAGCGGTAGAAATCACCCACACCTTCTGGGAAAGGAACCTGCCCTCTGTTTCTGGCCTGCTGAAGATCATTGGATTTTCCACATCAGTAACTGCCCTGGGGTTTGTGCTGTACAAATACAAGCTCCTGCCACGGTCTTGAGAGCGGCCGCCAGCACAGTGGTCGACG
