# Supplementary material for: TUG protein acts through a disordered region to organize the early secretory pathway
Source: Nat Commun. 2025 Jul 1;16:5518. doi: 10.1038/s41467-025-60691-8 (PMC12218103; doi:10.1038/s41467-025-60691-8)
Supplement: Supplementary file 7 — Source Data [file 41467_2025_60691_MOESM7_ESM.zip]

Archive with 2 entries (2 files):
- SourceData2.zip
- Source Data1.xlsx
