# Supplementary material for: TUG protein acts through a disordered region to organize the early secretory pathway
Source: Nat Commun. 2025 Jul 1;16:5518. doi: 10.1038/s41467-025-60691-8 (PMC12218103; doi:10.1038/s41467-025-60691-8)
Supplement: Supplementary file 7 — Source Data [file 41467_2025_60691_MOESM7_ESM.zip › Source Data1.xlsx]

## Sheet: Fig. 2
Fig. 2b				Fig. 2c				Fig. 2e
Number of ERGIC53 surfaces not toching Golgi				Mean ERGIC53 intensity at the Golgi				Cargo (PAUF) enrichment at the Golgi 10 min. after pulsed release from the ER
WT MEFs	TUG KO MEFs			WT MEFs	TUG KO MEFs			TUG KO MEFs	WT MEFs
523	283			6905.81	10500.4			13.2698	9.30221
386	141			7301.4	7678.09			11.7912	3.32626
474	228			6520.94	8804.11			18.8827	6.16238
301	127			6376.02	9698.7			18.0228	8.9796
325	239			7170.01	8631.94			13.8149	5.34446
507	161			8166.34	6612.93			8.88349	3.81071
184	294			5705.66	10625.5			19.885	4.32577
315	352			5314.54	11599.7			10.4226	4.7555
404	130			7838.88	6652.89			13.0838	5.48393
293	207			4974.21	7399.74			12.6706	2.4282
354	218			6914.34	6245.65			9.42027	10.2929
331	320			6376.34	8304.66			12.44	7.59597
605	102			8689.14	6725.93			7.91408	2.28685
398	268			6759.77	6454.2			8.79501	3.49902
340	202			6006.9	5520.58			16.5717	4.57042
425	366			6759.77	11257.2			13.0304	6.93344
								8.9822	2.65075
								17.6716	4.46462
								10.0489	4.42801
								7.78336	2.96441
								14.1676	5.3676
								6.54477	5.30126
								6.51625	4.641
								12.3973	1.93465
								6.89787	5.05555
								9.72133	6.30776
								15.4654	6.05185
								12.5659	3.77901
								9.30044	2.65989
								7.19608	7.33593
								5.49303	3.59708
								10.2349	4.70211
								8.49968	3.99434
								11.5341	5.65038
								15.458	4.94092
								11.1385	8.35796
								10.719	3.6049
								11.5651	4.84729
								14.6582	8.95149
								18.448	5.05938
								14.828	7.27742
								11.4664	5.56391

## Sheet: Fig. 3
Fig . 3b				Fig. 3c
Fraction of nucleus circumference covered by Golgi				Golgi circularity
WT MEFs	TUG KO MEFs			WT MEFs	TUG KO MEFs
0.501627	0.409223			0.115	0.911
0.934274	0.193573			0.121	0.7
0.695195	0.355743			0.177	0.56
0.602079	0.483889			0.17	0.629
0.716122	0.330053			0.241	0.406
0.943275	0.266781			0.166	0.591
0.554651	0.27382			0.168	0.579
0.439626	0.21815			0.372	0.769
0.448279	0.354951			0.183	0.677
0.814973	0.367577			0.193	0.528
0.586581	0.465277			0.197	0.546
0.56499	0.449018			0.201	0.844
0.723286	0.332551			0.166	0.615
0.496741	0.196331			0.195	0.792
0.677162	0.451809			0.173	0.564
0.809649	0.506841			0.145	0.719
0.635139	0.505966			0.174	0.591
0.818986	0.264862			0.216	0.713
0.628923	0.258294			0.35	0.537
0.885189	0.521846			0.326	0.822
1	0.229198			0.167	0.332
0.947753	0.397418			0.16	0.414
0.952585	0.243996			0.202	0.443
0.885222	0.389162			0.214	0.287
0.678848	0.277088				0.381
0.451865	0.370696				0.547
0.95649	0.390884				0.703
0.487447	0.282334				0.709
0.668746	0.237809				0.376
0.787946	0.373338
0.726006	0.381425
0.962737	0.299769
0.485677	0.29986
0.357797
0.612069

## Sheet: Fig. 6
	Fig. 6a				Fig. 6b				Fig. 6c				Fig. 6e					Fig. 6f										Fig. 6f										Fig. 6i				Fig. 6j				Fig. 6k
					Processed / Unprocessed band intensity				Processed / Total band intensity				Average LC3B intensities after starvation in EBSS+BafA					abundances of secreted collagen isoforms in WT MEFs vs TUG KO MEFs										abundances of control secreted proteins in WT MEFs vs TUG KO MEFs										Pearson's correlation value between								Relative secretion of GFP (medium/cell lysates) in TUG KO MEFs compared to WT control MEFs
					of LC3 reporter in TUG KO MEFs (relative to WT				of LC3 reporter in TUG KO MEFs (relative to WT				values per cell are normalized ot the average of values in WT MEFs					normalized to average of WT values for each collagen isoform										normalized to average of WT values for each protein										GM130 and GFP-CFTR in each cell								Ratio is normalized to the value for WT MEFs in each experiment
					MEFs in each experiment)				MEFs in each experiment)
					Expt. No.	WT MEFs	TUG KO MEFs		Expt. No.	WT MEFs	TUG KO MEFs		WT MEFs	TUG KO MEFs					WT	WT	WT	WT	TUG KO	TUG KO	TUG KO	TUG KO			WT	WT	WT	WT	KO	KO	KO	KO		WT	TUG KO							Expt. No.	WT MEFs	TUG KO MEFs
					1	1	0.630929		1	1	0.854805		1.09283	0.709666				Col11a2	0.66097	1.33008	0.762139	1.24681	0	0.0992903	0	0.0646897		Angpt1	1.01435	0.761063	1.10923	1.11536	0.75316	1.12779	0.956109	0.930654		0.105	0.585							1	1	1.16131
					2	1	0.462016		2	1	0.79736		1.63994	0.424949				Col10a1	0.858329	1.22361	1.02471	0.893353	0.444428	0	0	0		Stc2	1.04769	0.780572	1.12508	1.04665	0.794032	1.22666	0.752995	0.816413		0.0556	0							2	1	1.58864
					3	1	0.403364		3	1	0.714086		1.34184	0.693344				Col8a1	1.16538	1.13182	0.752483	0.950322	0.0947762	0.0749037	0.094235	0.079565		C5	0.756219	0.8727	1.08072	1.29036	1.50568	0.608573	0.838765	1.42731		0.239	0.636							3	1	0.991863
					4	1	0.4319		4	1	0.751377		1.00383	0.640913				Col11a1	0.889103	1.31107	0.815672	0.98415	0.146891	0.0923096	0.104077	0.0974347		Tgfb3	1.26178	0.898433	0.935988	0.903801	0.863792	1.35141	0.887382	1.07192		0	0.787
													1.48032	0.524942				Col1a1	0.839808	1.16834	0.809597	1.18225	0.220534	0.116004	0.104512	0.132329		Igfbp6	0.69939	1.03452	1.14155	1.12454	0.644021	1.35347	0.833217	1.18021		0.383	0.361
													0.88003	0.605045				Col4a1	0.86808	1.22889	0.798751	1.10428	0.206249	0.133122	0.142646	0.172065		Serpind1	1.17334	0.827216	1.08114	0.918311	0.999217	0.964543	0.650227	1.63939		0.352	0.591
													1.13348	0.667117				Col4a2	0.88161	1.35761	0.768392	0.992387	0.248215	0.185635	0.191548	0.220643		Itih2	1.19222	0.809875	0.961915	1.03599	0.941154	0.960796	0.712629	1.4428		0.038	0.566
													0.814553	0.433142				Col6a4	0.855342	1.43739	0.958099	0.749165	0.256399	0.220469	0.234159	0.271237		Pcsk9	0.463211	0.662081	1.40702	1.46769	0.513545	0.881082	0.544748	1.5775		0.174	0.716
													0.913946	0.631636				Col5a2	0.884849	1.17585	0.776003	1.1633	0.439329	0.264569	0.25519	0.302792		Mif	0.889407	1.00207	1.02943	1.0791	0.821026	0.850158	0.909777	0.904256		-0.01	0.47
													0.791429	0.552862				Col1a2	0.789339	1.19355	0.815295	1.20182	0.483759	0.312398	0.292266	0.343492		Igf1	1.78055	0.501607	0.901499	0.816343	0.917516	0.952427	0.649405	0.58804		0	0.576
													1.03143	0.522557				Col5a1	0.894255	1.15295	0.794331	1.15847	0.55091	0.357943	0.342282	0.377517		Cfb	1.36248	0.957294	0.719593	0.960634	0.497178	0.536359	0.699785	0.995725		-0.0008	0.4
													0.911427	0.851107				Col3a1	0.725457	1.207	0.776224	1.29132	0.534866	0.409524	0.307376	0.365503		Igf2	1.5763	0.773459	0.807198	0.843041	0.635149	0.507872	0.407717	0.409628		0.138	0.076
													0.936579	0.600802				Col12a1	0.981531	1.21214	0.907293	0.899037	0.849305	0.35374	0.393389	0.482031												0	0
													0.72193	0.674955				Col16a1	0.752289	1.3043	0.899971	1.04344	0.465332	0.510995	0.491458	0.492509												0.185	0.5
													0.844992	0.725998																								0.41	0.144
													1.15248	0.50436																								-0.011	0.795
													0.963425	0.494946																								0.13	0.465
													1.04461	0.697597																								-0.024	0.634
													0.976465	0.521477																								0	0.24
													0.732389	0.90852																								0	0.12
													0.741764	0.353448																								0	0.34
													0.822478	0.399133																								0.197	0.577
													1.04699	0.702008																								0.279	0.477
													1.0878	0.568205																								0	0
													0.969105	0.546016																								0	0.422
													0.923929	0.586044																								0	0.66
													1.07889	1.07063																								0.058	0.68
													0.997237	0.692504																								0.012	0.55
													0.630851	0.815377
													1.15998	0.7426
													0.891681	0.525669
													0.908976	0.712356
													0.735021	0.705887
													1.14394	0.525607
													1.02583	0.588895
													1.0067	0.638135
													0.88548	1.14318
													1.13716	0.918952
													0.767675	0.494404
													0.698611	0.600799
													0.848705	0.381233
													0.872071	0.553797
													1.20576	0.483049
													1.0074	0.585502
													0.842275	0.703075
													0.891786	0.468649
													0.836541	0.572411
													0.989653	0.505066
													1.27802	0.536718
													1.2484	0.291756
													0.889081	0.299249
													0.755267	0.49352
													0.952498	0.579723
													0.892585	0.798839
													1.11654	0.733224
													0.853226	0.879669
													0.626476	0.834345
													1.28389	0.81046
													0.891897	0.767602
													1.15397	1.05644
													1.18539	1.23379
													0.933677
													1.28803
													1.64368
													1.16925
													0.926896
													0.964061
													0.75016
													0.84691
													1.78784

## Sheet: Suppl. Fig. 2
Supplementary Figure 2
	Supplementary Figure 2a
	TUG
	GAPDH

## Sheet: Suppl. Fig. 3
Supplementary Figure 3
percentage of ERES (marked by Sec31A) that colocalize with GM130 per cell
in WT MEFs, TUG KO MEFs, and TUG overexpressing (OE) MEFs
WT	TKO	OE
11.545	6.16197	8.18713
7.3107	10.0446	7.44681
9.17722	10.0539	6.95971
11.041	5.47046	9.60854
5.96206	3.46021	3.0303
6.39269	3.63036	11.8644
10.1695	1.4218	8.99471
26.2376	4.9505	13.0564
11.9681	4.28894	14.3836
4.05405	3.52113	16.5746
8.19113	1.80723	31.0526
6.73854	4.16667	11.8467
10.2662	2.90456	9.33333
2.59067	3.53982	2.83019
9.60452	21.4286	11.8519
10.0358	7.10059	10.4089
11.6379	7.61246	8.07018
4	4.51977	6.17978
3.61991	6.93431	5
6.70391	5.71429	5.55556
10.1235	8.53081	9.375
3.47826	6.23742	8.91089
7.69231	3.01954	3.24324
7.33945	0.729927	2.44755
8	3.37553	8.92857
17.0507	7.25806	10.7843
6.32911	10.3627	4.22535
4.91228	4.67836	12.0482
9.50226	20.0477	13.1068
22.488	3.74332	30.4054
8.40336		26.7045
8.81057		8.21918
4.27807		6.39731
		27.4038
		6.11111
		9.09091
		19.0789
		6.80272
		14.0704
		4.02477
		24.3902
		17.6471
		8.04598
		22.5532
		18.3673

## Sheet: Suppl. Fig. 5
Supplementary Figure 5
	Supplementary Figure 5g
	Point FRAP on mCherry-TUG condensates in solution
	Data from 9 condensates
	time (s)	1	2	3	4	5	6	7	8	9	Mean	s.d.
	0	0.997637	0.999748	0.996157	0.99481	0.991294	0.992344	0.995993	0.99363	0.989916	0.994614	0.00314303
	0.6255	1	0.996166	0.998981	0.987527	1	0.993985	1	0.99697	0.979856	0.994832	0.00691037
	1.2509	0.996252	0.999135	1	1	0.991496	0.994469	0.993982	1	1	0.997259	0.00328482
	1.8764	0.995465	1	0.994801	0.992744	0.997114	1	0.994588	0.998495	0.996203	0.996601	0.00251432
	2.5018	0	0	0	0	0	0	0	0	0	0	0
	3.1273	0.0971777	0.0721289	0.0620422	0.0768756	0.0463961	0.0771174	0.0518888	0.0393961	0.0500896	0.0636792	0.0185843
	3.7528	0.155226	0.121698	0.106572	0.129966	0.0849623	0.126478	0.092259	0.0679446	0.0903192	0.108381	0.0272448
	4.3782	0.201913	0.154663	0.141778	0.16854	0.111669	0.167055	0.124986	0.0909801	0.115589	0.141908	0.0346266
	5.0037	0.23669	0.184843	0.172455	0.200701	0.135617	0.199743	0.152989	0.114854	0.137922	0.170646	0.0387927
	5.6291	0.266644	0.212562	0.19625	0.226393	0.154552	0.226199	0.178198	0.132954	0.162536	0.195143	0.0421657
	6.2546	0.296046	0.233486	0.218278	0.251659	0.175674	0.247159	0.199764	0.148961	0.186796	0.217536	0.0449673
	6.8801	0.315275	0.252083	0.235754	0.273401	0.190737	0.273877	0.226478	0.16504	0.200644	0.237032	0.0471592
	7.5055	0.339167	0.271415	0.254025	0.294144	0.208382	0.288739	0.248814	0.180771	0.218232	0.255966	0.0488491
	8.131	0.357763	0.287238	0.272003	0.312826	0.21978	0.307294	0.266934	0.192503	0.230479	0.271869	0.0515947
	8.7564	0.376334	0.303875	0.288494	0.328493	0.232864	0.326377	0.285121	0.202771	0.251093	0.28838	0.053433
	9.3819	0.393864	0.321828	0.30375	0.342846	0.246671	0.337441	0.300301	0.215175	0.257433	0.302145	0.0551684
	10.0073	0.409053	0.334679	0.315252	0.349379	0.25622	0.355427	0.311509	0.22659	0.269818	0.314214	0.0563128
	10.6328	0.421835	0.351547	0.325941	0.369666	0.269382	0.367284	0.324404	0.236704	0.282017	0.327642	0.0575981
	11.2583	0.43833	0.364055	0.33645	0.379308	0.27834	0.38105	0.33764	0.245024	0.300448	0.340072	0.0590367
	11.8837	0.448523	0.382893	0.348657	0.393111	0.285581	0.39459	0.352248	0.254579	0.309081	0.35214	0.0607563
	12.5092	0.462388	0.395485	0.357164	0.403488	0.298727	0.404414	0.358789	0.263348	0.317149	0.362328	0.0617447
	13.1346	0.480052	0.403566	0.369165	0.416662	0.307151	0.415365	0.367179	0.272982	0.329036	0.373462	0.0636541
	13.7601	0.486445	0.423851	0.378715	0.427013	0.316283	0.4234	0.37261	0.283647	0.348038	0.384445	0.0628399
	14.3856	0.49644	0.435977	0.388474	0.438489	0.32082	0.431518	0.385418	0.288264	0.351178	0.392953	0.0652937
	15.011	0.508193	0.443211	0.396026	0.447661	0.330998	0.442243	0.393152	0.298749	0.356563	0.401866	0.0657266
	15.6365	0.518183	0.451328	0.405722	0.455587	0.339754	0.452723	0.399439	0.308591	0.369578	0.411212	0.0654635
	16.2619	0.527507	0.455251	0.417499	0.468834	0.347622	0.460661	0.408898	0.311899	0.382943	0.420124	0.0663941
	16.8874	0.535742	0.459443	0.419039	0.473673	0.351287	0.469562	0.41837	0.317646	0.38909	0.425983	0.0671971
	17.5129	0.545635	0.463276	0.430065	0.482939	0.364141	0.47307	0.423169	0.325395	0.397043	0.433859	0.0665345
	18.1383	0.554705	0.470001	0.438176	0.491032	0.36244	0.482071	0.432182	0.337457	0.407181	0.441694	0.0671543
	18.7638	0.570197	0.473048	0.445194	0.49816	0.371231	0.491038	0.444793	0.339966	0.417873	0.450167	0.0692604
	19.3892	0.571507	0.475929	0.45423	0.507289	0.377251	0.50163	0.448887	0.347242	0.426032	0.456666	0.0684008
	20.0147	0.584088	0.482693	0.456407	0.511744	0.383867	0.507665	0.455477	0.350304	0.424958	0.461912	0.0706399
	20.6402	0.590467	0.487725	0.466811	0.521477	0.386967	0.517033	0.462355	0.355743	0.436189	0.469419	0.0714548
	21.2656	0.59708	0.49556	0.473617	0.528358	0.393744	0.52176	0.469271	0.360788	0.441642	0.475758	0.0717192
	21.8911	0.603545	0.498078	0.477744	0.537326	0.40262	0.528431	0.477638	0.365583	0.448803	0.482197	0.0717997
	22.5165	0.612791	0.511017	0.488168	0.537507	0.406803	0.535989	0.483314	0.369924	0.456401	0.489102	0.0728018
	23.142	0.620798	0.512931	0.494591	0.543053	0.41117	0.540859	0.489474	0.370503	0.464958	0.49426	0.0741738
	23.7674	0.626194	0.51369	0.502138	0.548523	0.415058	0.547725	0.498659	0.377831	0.480837	0.501184	0.0735237
	24.3929	0.631826	0.518955	0.503463	0.558087	0.421268	0.558868	0.504224	0.383327	0.483336	0.507039	0.0743724
	25.0184	0.641081	0.530099	0.511941	0.559815	0.421754	0.556818	0.507085	0.390294	0.494119	0.512556	0.074651
	25.6438	0.643008	0.533541	0.523178	0.568902	0.429635	0.565899	0.514045	0.394208	0.493556	0.518441	0.0746033
	26.2693	0.648655	0.537961	0.518459	0.576416	0.432566	0.5742	0.521527	0.400926	0.509492	0.524467	0.0747947
	26.8947	0.65652	0.543881	0.523704	0.584361	0.437663	0.582941	0.525207	0.404612	0.50627	0.529462	0.0765092
	27.5202	0.661228	0.545151	0.527897	0.591167	0.439912	0.585599	0.529874	0.408371	0.5165	0.533967	0.0768419
	28.1457	0.669395	0.552911	0.532778	0.589302	0.441832	0.591356	0.535434	0.412692	0.512045	0.537527	0.0779596
	28.7711	0.665621	0.559455	0.535881	0.600566	0.449625	0.589061	0.544128	0.417151	0.527236	0.543191	0.0754977
	29.3966	0.674915	0.561649	0.540286	0.599787	0.447251	0.598878	0.54566	0.420887	0.535178	0.547166	0.0775367
	30.022	0.681887	0.565714	0.541412	0.611562	0.457313	0.602706	0.550117	0.427722	0.533672	0.552456	0.0774901
	30.6475	0.684795	0.570661	0.549955	0.608378	0.457519	0.602174	0.554545	0.428282	0.530538	0.554094	0.0777361
	31.273	0.692088	0.578593	0.554078	0.620418	0.465808	0.607585	0.558776	0.43136	0.538383	0.560788	0.078761
	31.8984	0.700204	0.581369	0.553833	0.6234	0.466097	0.611493	0.56457	0.434798	0.543103	0.564319	0.0801986
	32.5239	0.700684	0.583365	0.561565	0.630181	0.471088	0.613485	0.567707	0.442494	0.550022	0.568955	0.078483
	33.1493	0.699702	0.592732	0.560939	0.628257	0.472106	0.618203	0.571808	0.444684	0.554699	0.571459	0.0779779
	33.7748	0.70668	0.596658	0.569071	0.636301	0.47754	0.620324	0.577552	0.446602	0.556798	0.576392	0.0790261
	34.4003	0.713531	0.595974	0.577727	0.641355	0.478142	0.620604	0.579332	0.451295	0.560505	0.579829	0.079706
	35.0257	0.71589	0.602202	0.578648	0.643808	0.479997	0.625482	0.584918	0.454167	0.574828	0.584438	0.0796942
	35.6512	0.727006	0.607511	0.577173	0.65029	0.48429	0.630465	0.587881	0.454171	0.571454	0.587805	0.0824949
	36.2766	0.724854	0.613797	0.580184	0.649586	0.486348	0.634949	0.594176	0.455888	0.565474	0.589473	0.0819796
	36.9021	0.732012	0.614169	0.590293	0.654498	0.488858	0.637804	0.594148	0.460748	0.576459	0.594332	0.0822834
	37.5275	0.734485	0.61276	0.591021	0.661865	0.491341	0.639369	0.599659	0.461876	0.578833	0.596801	0.0828766
	38.153	0.734917	0.619497	0.593486	0.668043	0.493254	0.636095	0.603302	0.468355	0.582534	0.599943	0.0818525
	38.7785	0.737457	0.623579	0.596644	0.673661	0.494597	0.642498	0.606141	0.464635	0.586294	0.602834	0.0838752
	39.4039	0.745419	0.623601	0.602466	0.669731	0.498142	0.648067	0.610399	0.473219	0.592868	0.607101	0.0829428
	40.0294	0.747501	0.634135	0.60271	0.673538	0.502084	0.648866	0.614001	0.469171	0.590161	0.60913	0.0843884
	40.6548	0.745577	0.636287	0.612131	0.680796	0.506629	0.650913	0.6171	0.476512	0.591698	0.613071	0.0825891
	41.2803	0.751345	0.639342	0.612765	0.68347	0.505933	0.657405	0.619382	0.479752	0.599687	0.616564	0.0837356
	41.9058	0.757703	0.640532	0.613801	0.686498	0.510391	0.660629	0.619143	0.481663	0.599777	0.618904	0.084443
	42.5312	0.768022	0.646713	0.619374	0.692193	0.510718	0.664308	0.625651	0.487804	0.60604	0.624536	0.0860666
	43.1567	0.758989	0.647375	0.625262	0.698403	0.515846	0.662298	0.626347	0.491051	0.606921	0.625833	0.0832259
	43.7821	0.769549	0.650939	0.622708	0.699911	0.51325	0.668303	0.630442	0.490803	0.609584	0.628388	0.0864004
	44.4076	0.780033	0.652385	0.626905	0.700145	0.519919	0.670881	0.637901	0.493358	0.621398	0.633658	0.086903
	45.0331	0.771672	0.658896	0.629763	0.702689	0.520649	0.672725	0.637068	0.494704	0.625325	0.634832	0.0852493
	45.6585	0.785046	0.656729	0.633232	0.709472	0.524009	0.680045	0.638976	0.497371	0.621765	0.638516	0.0879663
	46.284	0.783969	0.665615	0.637161	0.711087	0.525818	0.683295	0.642256	0.500502	0.635516	0.642802	0.087157
	46.9094	0.783898	0.667566	0.643372	0.714572	0.527677	0.685877	0.648687	0.500163	0.626782	0.644288	0.0876064
	47.5349	0.793178	0.669871	0.643309	0.717031	0.526908	0.686681	0.64902	0.505368	0.633322	0.647188	0.0887809
	48.1604	0.795461	0.673305	0.642323	0.716891	0.528495	0.688583	0.651514	0.504922	0.628312	0.647756	0.0894164
	48.7858	0.803096	0.674164	0.646546	0.722375	0.530257	0.688017	0.657051	0.507728	0.641781	0.652335	0.0903917
	49.4113	0.80172	0.678533	0.64613	0.724201	0.531926	0.695982	0.654968	0.516482	0.629563	0.653278	0.0891505
	50.0367	0.805067	0.681759	0.65449	0.729249	0.53488	0.694499	0.658231	0.515197	0.630549	0.655991	0.0900574
	50.6622	0.805883	0.681395	0.652733	0.730172	0.53545	0.702794	0.663822	0.514686	0.637911	0.658316	0.0905912
	51.2877	0.808453	0.679229	0.657266	0.730313	0.539686	0.70283	0.661871	0.523135	0.640691	0.660386	0.0885836
	51.9131	0.807688	0.690158	0.660956	0.740272	0.538546	0.70468	0.662682	0.52497	0.649557	0.66439	0.089505
	52.5386	0.813407	0.689889	0.662251	0.736181	0.542948	0.711036	0.666484	0.534642	0.639078	0.666213	0.0883097
	53.164	0.821543	0.690574	0.67202	0.742815	0.546189	0.713606	0.670988	0.537764	0.649142	0.671627	0.0893197
	53.7895	0.8238	0.697216	0.67076	0.744617	0.547839	0.714662	0.673044	0.537709	0.649065	0.67319	0.0899572
	54.415	0.828668	0.700563	0.673456	0.74661	0.54818	0.715003	0.67794	0.539461	0.651949	0.675759	0.0908205
	55.0404	0.830013	0.699498	0.679084	0.751955	0.547218	0.722152	0.676741	0.54832	0.658603	0.679287	0.0903284
	55.6659	0.835829	0.701609	0.67765	0.751328	0.551072	0.725703	0.678588	0.556755	0.662825	0.682373	0.0894354
	56.2913	0.842097	0.706468	0.685155	0.755485	0.549547	0.720918	0.678899	0.564819	0.661482	0.684985	0.0899861
	56.9168	0.837264	0.712956	0.680712	0.758888	0.551079	0.726761	0.68038	0.573618	0.65929	0.686772	0.0881636
	57.5422	0.846124	0.709636	0.686174	0.758353	0.554101	0.729992	0.682118	0.576974	0.673475	0.690772	0.0884729
	58.1677	0.844959	0.712953	0.689171	0.769694	0.553763	0.732937	0.68513	0.576105	0.672919	0.69307	0.0897898
	58.7932	0.845117	0.718834	0.691611	0.771736	0.556324	0.735225	0.689421	0.572866	0.675743	0.695209	0.0902568
	59.4186	0.854326	0.722601	0.69262	0.775007	0.55832	0.736111	0.691378	0.579521	0.6813	0.69902	0.0910466

## Sheet: Suppl. Fig. 6
Supplementary Fig. 6
	Supplemetary Figure 6e
	GFP
	TUG

## Sheet: Suppl. Fig. 7
Supplementary Figure 7
	Supplementary Figure 7c
	Point FRAP on TUG-mCherry tethered to mitochondria
	Data from 10 assemblies
	time (s)	1	2	3	4	5	6	7	8	9	10	Mean	s.d.
	0	1	1	0.999651	0.975075	1	0.941866	1	0.964739	1	1	0.988133	0.0206451
	4.838	0.983163	0.993442	1	1	0.939069	1	0.965056	1	0.980231	0.996692	0.985765	0.0200987
	9.675	0	0	0	0	0	0	0	0	0	0	0	0
	14.513	0.231798	0.183525	0.154742	0.172249	0.231455	0.264324	0.380674	0.208131	0.166945	0.192693	0.218654	0.0663354
	19.35	0.286058	0.213194	0.187012	0.189829	0.299363	0.284784	0.456846	0.23705	0.202058	0.224499	0.258069	0.0810624
	24.188	0.309404	0.243126	0.207952	0.212614	0.300092	0.337721	0.505018	0.241627	0.2502	0.215029	0.282278	0.089972
	29.025	0.313969	0.262718	0.209956	0.220338	0.349948	0.346828	0.508778	0.243933	0.241202	0.234384	0.293205	0.0911405
	33.863	0.334754	0.281238	0.218808	0.242391	0.37585	0.369532	0.51687	0.27038	0.271492	0.217092	0.309841	0.0923078
	38.7	0.367229	0.274269	0.208948	0.242405	0.30013	0.375879	0.506965	0.256291	0.268148	0.238714	0.303898	0.0893873
	43.538	0.385736	0.283309	0.224607	0.255373	0.357066	0.424838	0.487177	0.252718	0.28619	0.251623	0.320864	0.0879362
	48.375	0.377194	0.283071	0.220604	0.263515	0.388105	0.430991	0.509447	0.276166	0.328019	0.25022	0.332733	0.0917641
	53.213	0.378128	0.298145	0.220528	0.284951	0.346236	0.409692	0.560401	0.272142	0.323873	0.254676	0.334877	0.0976756
	58.05	0.363841	0.3015	0.215801	0.30803	0.341225	0.441976	0.545316	0.293992	0.318718	0.26261	0.339301	0.0940492
	62.888	0.38582	0.305674	0.235441	0.307479	0.334513	0.485554	0.560801	0.278333	0.293717	0.257689	0.344502	0.104219
